# Supplementary material for: A novel CsbZIP26–CsSEP4–CsSPL18 regulatory module governs gynostemium morphology and floral architecture in Cymbidium sinense
Source: Hortic Res. 2025 Dec 8;13(3):uhaf329. doi: 10.1093/hr/uhaf329 (PMC12966015; doi:10.1093/hr/uhaf329)
Supplement: Web_Material_uhaf329 [file web_material_uhaf329.zip]

Archive with 2 entries (2 files):
- 2025.10.21_Supplementary Tables.xlsx
- 2025.10.24_revision_Supplementary Fig S.pdf
