# Supplementary material for: A novel CsbZIP26–CsSEP4–CsSPL18 regulatory module governs gynostemium morphology and floral architecture in Cymbidium sinense
Source: Hortic Res. 2025 Dec 8;13(3):uhaf329. doi: 10.1093/hr/uhaf329 (PMC12966015; doi:10.1093/hr/uhaf329)
Supplement: Web_Material_uhaf329 [file web_material_uhaf329.zip › 2025.10.21_Supplementary Tables.xlsx]

## Sheet: Table S1
Supplementary Table S1A. The identification of candidate MADS-box genes associated with the GV phenotype via GWAS
Chr	Pvalue	Allele	MAF	GeneID	Distance	Annotation
cymsin_chr14	6.1656e-06	A/C	0.19	cymsin_Mol007990.gene	5'_54954	transcription factor MYB78-like protein, partial [Cymbidium sinense]
cymsin_chr11	9e-05	C/T	0.047	cymsin_Mol018027.gene	5'_714	CsSEP4
cymsin_chr18	4.0953e-06	C/G	0.4	cymsin_Mol020755.gene	5'_85489	MADS-box transcription factor 22-like [Dendrobium catenatum]
cymsin_chr18	4.0953e-06	C/G	0.4	cymsin_Mol020757.gene	5'_64928	agamous-like MADS-box protein AGL65, partial [Dendrobium catenatum]
cymsin_chr18	4.0953e-06	C/G	0.4	cymsin_Mol020758.gene	3'_63797	MADS-box protein-like protein, partial [Cymbidium goeringii]
cymsin_chr15	2.8614e-07	C/T	0.09	cymsin_Mol027060.gene	3'_34661	MADS-box transcription factor 29 [Dendrobium catenatum]
cymsin_chr15	2.8614e-07	C/T	0.09	cymsin_Mol027061.gene	3'_7529	MADS32 [Erycina pusilla]
cymsin_chr15	2.8614e-07	C/T	0.09	cymsin_Mol027062.gene	5'_4727	protein MADS AFFECTING FLOWERING 5-like, partial [Dendrobium catenatum]
Supplementary Table S1B. Filtered read statistics of DAP-seq analysis.
Sample	total_reads	total_mapped(%)	non_unique(%)	unique(%)	un_mapped_reads(%)	read1(%)	read2(%)	reads_map_plus(%)	reads_map_minus(%)	non_splice_reads(%)	splice_reads(%)
SEP4_IP	29259558	19782768(67.61)	1523586(7.70)	18259182(92.30)	9476790(32.39)	9129591(50.00)	9129591(50.00)	9129591(50.00)	9129591(50.00)	18047227(98.84)	211955(1.16)
SEP4_Input	42481468	32384872(76.23)	2518356(7.78)	29866516(92.22)	10096596(23.77)	14933258(50.00)	14933258(50.00)	14933258(50.00)	14933258(50.00)	29526825(98.86)	339691(1.14)

## Sheet: Table S2
Supplementary Table S2A. The putative target genes of CsSEP4 in DAP-seq analysis.
Peak_IDs	Genes	Chr	Start	End	Length	Strand	Fold_enrichment	Pvalue	FDR	Pileup
A_peak_162203	cymsin_Mol021187	cymsin_chr08	28704541	28705394	854	.	15.8897	5.31e-45	2.02e-39	43
A_peak_288605	cymsin_Mol012355	cymsin_chr17	91263836	91264413	578	.	15.1418	8.5e-36	1.67e-30	32
A_peak_274730	cymsin_Mol026200	cymsin_chr16	69824718	69825709	992	.	13.9909	1.72e-54	1.39e-48	61
A_peak_263866	cymsin_Mol021851	cymsin_chr15	60941401	60941980	580	.	13.2501	5.13e-26	4.24e-21	21
A_peak_223227	cymsin_Mol016363	cymsin_chr11	134860599	134861067	469	.	12.007	6.88e-45	2.59e-39	54
A_peak_221809	cymsin_Mol022072	cymsin_chr11	116786980	116787541	562	.	11.9173	3.1e-30	3.86e-25	32
A_peak_191035	cymsin_Mol018006	cymsin_chr09	117472221	117472671	451	.	11.6736	4.04e-26	3.37e-21	26
A_peak_326692	cymsin_Mol028472	cymsin_contig6133	34324	34866	543	.	11.4711	1.28e-24	9.11e-20	24
A_peak_267177	cymsin_Mol023887	cymsin_chr15	95517661	95518132	472	.	11.4433	1.65e-21	7.95e-17	18
A_peak_234606	cymsin_Mol023448	cymsin_chr12	109517968	109519023	1056	.	11.3136	2.79e-32	4.14e-27	37
A_peak_272948	cymsin_Mol013938	cymsin_chr16	52780537	52781457	921	.	10.841	4.77e-20	1.89e-15	17
A_peak_151709	cymsin_Mol024234	cymsin_chr07	114701242	114702295	1054	.	10.6994	3.17e-20	1.28e-15	18
A_peak_279916	cymsin_Mol023310	cymsin_chr17	13994759	13995587	829	.	10.3931	4.34e-25	3.24e-20	28
A_peak_162193	cymsin_Mol021186	cymsin_chr08	28648211	28648595	385	.	10.2444	5.25e-22	2.72e-17	23
A_peak_280532	cymsin_Mol003532	cymsin_chr17	19941264	19942117	854	.	10.2221	5.56e-19	1.88e-14	17
A_peak_309717	cymsin_Mol020190	cymsin_chr20	7175460	7176010	551	.	9.75049	8.17e-23	4.6e-18	26
A_peak_311219	cymsin_Mol013777	cymsin_chr20	21869622	21870450	829	.	9.63642	3.36e-17	8.74e-13	15
A_peak_95329	cymsin_Mol021756	cymsin_chr04	124941741	124942636	896	.	9.63642	3.36e-17	8.74e-13	15
A_peak_143229	cymsin_Mol008504	cymsin_chr07	19373525	19374230	706	.	9.63642	3.36e-17	8.74e-13	15
A_peak_150493	cymsin_Mol024142	cymsin_chr07	101391374	101392351	978	.	9.62394	7.58e-29	8.32e-24	37
A_peak_252845	cymsin_Mol004503	cymsin_chr14	64926616	64927157	542	.	9.17686	3.63e-18	1.08e-13	19
A_peak_159628	cymsin_Mol028329	cymsin_chr08	2552912	2553530	619	.	9.16397	2.18e-16	4.98e-12	15
A_peak_175321	cymsin_Mol008196	cymsin_chr08	155801086	155802013	928	.	9.03415	8.16e-16	1.72e-11	14
A_peak_44619	cymsin_Mol011589	cymsin_chr02	106414116	106414519	404	.	8.97021	1.84e-16	4.26e-12	16
A_peak_163510	cymsin_Mol003560	cymsin_chr08	40140612	40141664	1053	.	8.93493	5.31e-16	1.15e-11	15
A_peak_42322	cymsin_Mol016143	cymsin_chr02	82660724	82661519	796	.	8.89527	1.42e-15	2.83e-11	14
A_peak_309712	cymsin_Mol029520	cymsin_chr20	7013906	7014604	699	.	8.71801	6.17e-17	1.53e-12	18
A_peak_152236	cymsin_Mol016213	cymsin_chr07	119994019	119994684	666	.	8.6671	2.61e-19	9.34e-15	23
A_peak_108392	cymsin_Mol018961	cymsin_chr05	59279207	59279691	485	.	8.6671	2.61e-19	9.34e-15	23
A_peak_152506	cymsin_Mol013623	cymsin_chr07	122839442	122840554	1113	.	8.60827	8.61e-29	9.39e-24	41
A_peak_121085	cymsin_Mol024425	cymsin_chr05	181325372	181326273	902	.	8.59122	4.69e-15	8.64e-11	14
A_peak_246158	cymsin_Mol013402	cymsin_chr13	103564865	103565596	732	.	8.44255	3.5e-15	6.59e-11	15
A_peak_280255	cymsin_Mol015762	cymsin_chr17	17487416	17487814	399	.	8.43187	1.86e-14	3.06e-10	13
A_peak_192874	cymsin_Mol003266	cymsin_chr09	135980220	135980753	534	.	8.43187	1.86e-14	3.06e-10	13
A_peak_266444	cymsin_Mol016688	cymsin_chr15	87125177	87125663	487	.	8.43187	1.86e-14	3.06e-10	13
A_peak_80544	cymsin_Mol008748	cymsin_chr03	189109580	189109972	393	.	8.43187	1.86e-14	3.06e-10	13
A_peak_63743	cymsin_Mol021779	cymsin_chr02	293787905	293788636	732	.	8.43187	1.86e-14	3.06e-10	13
A_peak_51988	cymsin_Mol016025	cymsin_chr02	181072640	181073420	781	.	8.43187	1.86e-14	3.06e-10	13
A_peak_182528	cymsin_Mol002622	cymsin_chr09	35571876	35572679	804	.	8.43187	1.86e-14	3.06e-10	13
A_peak_105205	cymsin_Mol015600	cymsin_chr05	27105976	27106519	544	.	8.40299	3.37e-34	5.85e-29	52
A_peak_280047	cymsin_Mol015394	cymsin_chr17	15293028	15293446	419	.	8.31169	5.76e-15	1.05e-10	15
A_peak_287990	cymsin_Mol022419	cymsin_chr17	85723563	85724061	499	.	8.20588	1.22e-15	2.46e-11	17
A_peak_160369	cymsin_Mol013730	cymsin_chr08	10173521	10174190	670	.	8.17223	2.36e-14	3.72e-10	14
A_peak_319028	cymsin_Mol019472	cymsin_contig2225	73099	74080	982	.	8.16461	2.02e-18	6.3e-14	23
A_peak_75591	cymsin_Mol005540	cymsin_chr03	143586707	143587332	626	.	8.10634	3.04e-14	4.74e-10	14
A_peak_250094	cymsin_Mol023824	cymsin_chr14	38460239	38461116	878	.	8.10437	2.33e-22	1.25e-17	31
A_peak_148148	cymsin_Mol009555	cymsin_chr07	71584819	71585295	477	.	8.08759	7.23e-14	1.07e-09	13
A_peak_249058	cymsin_Mol006169	cymsin_chr14	25017721	25018334	614	.	8.04151	3.89e-14	5.98e-10	14
A_peak_53894	cymsin_Mol008118	cymsin_chr02	200268501	200269394	894	.	8.01848	9.46e-14	1.37e-09	13
A_peak_272267	cymsin_Mol021110	cymsin_chr16	45428479	45428920	442	.	8.01848	9.46e-14	1.37e-09	13
A_peak_186816	cymsin_Mol020383	cymsin_chr09	79282788	79283387	600	.	8.01848	9.46e-14	1.37e-09	13
A_peak_46617	cymsin_Mol010175	cymsin_chr02	124856477	124857015	539	.	7.91489	6.28e-14	9.4e-10	14
A_peak_216976	cymsin_Mol014860	cymsin_chr11	69516513	69516963	451	.	7.91489	6.28e-14	9.4e-10	14
A_peak_219172	cymsin_Mol023240	cymsin_chr11	91388881	91389671	791	.	7.88439	5.91e-17	1.47e-12	21
A_peak_101284	cymsin_Mol011291	cymsin_chr04	191106175	191107398	1224	.	7.88374	1.59e-13	2.18e-09	13
A_peak_267172	cymsin_Mol023885	cymsin_chr15	95441358	95441789	432	.	7.85111	2.53e-21	1.19e-16	30
A_peak_248504	cymsin_Mol010094	cymsin_chr14	18816252	18816811	560	.	7.82959	3.95e-13	5.07e-09	12
A_peak_193031	cymsin_Mol003246	cymsin_chr09	137264170	137264720	551	.	7.82959	3.95e-13	5.07e-09	12
A_peak_256768	cymsin_Mol002027	cymsin_chr14	96297855	96298542	688	.	7.82959	3.95e-13	5.07e-09	12
A_peak_184881	cymsin_Mol006560	cymsin_chr09	58257326	58258119	794	.	7.82959	3.95e-13	5.07e-09	12
A_peak_38185	cymsin_Mol024426	cymsin_chr02	44924445	44924996	552	.	7.82959	3.95e-13	5.07e-09	12
A_peak_94179	cymsin_Mol023418	cymsin_chr04	108669557	108670417	861	.	7.82643	3.59e-14	5.56e-10	15
A_peak_118208	cymsin_Mol014894	cymsin_chr05	152659077	152659851	775	.	7.81806	2.05e-13	2.76e-09	13
A_peak_304570	cymsin_Mol014121	cymsin_chr19	50973762	50974390	629	.	7.80033	1.53e-14	2.59e-10	16
A_peak_248573	cymsin_Mol010083	cymsin_chr14	19313667	19314155	489	.	7.75	1.85e-14	3.05e-10	16
A_peak_120734	cymsin_Mol019346	cymsin_chr05	177686993	177687674	682	.	7.68992	3.35e-13	4.34e-09	13
A_peak_157117	cymsin_Mol001902	cymsin_chr07	165616334	165617529	1196	.	7.64162	8.31e-13	9.81e-09	12
A_peak_272819	cymsin_Mol002664	cymsin_chr16	51255365	51256287	923	.	7.64162	8.31e-13	9.81e-09	12
A_peak_92476	cymsin_Mol028992	cymsin_chr04	90917497	90917869	373	.	7.63469	1.06e-14	1.86e-10	17
A_peak_252206	cymsin_Mol005841	cymsin_chr14	58877497	58878485	989	.	7.63224	2.35e-21	1.11e-16	31
A_peak_65874	cymsin_Mol002807	cymsin_chr03	11176489	11176915	427	.	7.58371	5.79e-16	1.25e-11	20
A_peak_115850	cymsin_Mol010909	cymsin_chr05	133876460	133877206	747	.	7.57252	1.73e-15	3.4e-11	19
A_peak_160776	cymsin_Mol025051	cymsin_chr08	14501849	14502641	793	.	7.54329	2.99e-18	9.12e-14	25
A_peak_128204	cymsin_Mol009245	cymsin_chr06	52057979	52058485	507	.	7.44573	1.78e-12	1.95e-08	12
A_peak_192100	cymsin_Mol003995	cymsin_chr09	128351907	128352716	810	.	7.44573	1.78e-12	1.95e-08	12
A_peak_193411	cymsin_Mol002867	cymsin_chr09	141181320	141181738	419	.	7.44573	1.78e-12	1.95e-08	12
A_peak_199803	cymsin_Mol008483	cymsin_chr10	42552414	42552813	400	.	7.44573	1.78e-12	1.95e-08	12
A_peak_196014	cymsin_Mol025319	cymsin_chr10	9856026	9856535	510	.	7.44573	1.78e-12	1.95e-08	12
A_peak_93000	cymsin_Mol011665	cymsin_chr04	96242446	96243102	657	.	7.44573	1.78e-12	1.95e-08	12
A_peak_53292	cymsin_Mol022737	cymsin_chr02	194939694	194940374	681	.	7.41221	4.7e-17	1.18e-12	23
A_peak_280732	cymsin_Mol003596	cymsin_chr17	21798213	21798916	704	.	7.41036	3.2e-27	2.95e-22	44
A_peak_72898	cymsin_Mol004306	cymsin_chr03	116250302	116251199	898	.	7.38724	1.06e-12	1.22e-08	13
A_peak_288090	cymsin_Mol020415	cymsin_chr17	86659918	86660283	366	.	7.38724	1.06e-12	1.22e-08	13
A_peak_94634	cymsin_Mol015299	cymsin_chr04	114964603	114965213	611	.	7.38264	2.27e-12	2.44e-08	12
A_peak_290860	cymsin_Mol010065	cymsin_chr18	12898821	12899529	709	.	7.38264	2.27e-12	2.44e-08	12
A_peak_158150	cymsin_Mol007735	cymsin_chr07	175189719	175190133	415	.	7.35007	8.34e-14	1.21e-09	16
A_peak_14039	cymsin_Mol026168	cymsin_chr01	136526567	136527122	556	.	7.34576	1.41e-25	1.11e-20	41
A_peak_185640	cymsin_Mol009993	cymsin_chr09	66384959	66385737	779	.	7.34458	2.73e-19	9.7e-15	28
A_peak_165068	cymsin_Mol024583	cymsin_chr08	56478160	56478718	559	.	7.34149	2.21e-13	2.97e-09	15
A_peak_161695	cymsin_Mol004561	cymsin_chr08	24196100	24196595	496	.	7.34149	2.21e-13	2.97e-09	15
A_peak_116268	cymsin_Mol022386	cymsin_chr05	137536815	137537184	370	.	7.34149	2.21e-13	2.97e-09	15
A_peak_50919	cymsin_Mol012096	cymsin_chr02	168666868	168667496	629	.	7.33728	5.52e-13	6.73e-09	14
A_peak_137330	cymsin_Mol025730	cymsin_chr06	135354370	135355585	1216	.	7.31968	1.13e-20	4.87e-16	31
A_peak_84658	cymsin_Mol012272	cymsin_chr04	19997710	19998153	444	.	7.29412	2.64e-13	3.47e-09	15
A_peak_91808	cymsin_Mol016837	cymsin_chr04	83615914	83616368	455	.	7.23173	8.19e-13	9.68e-09	14
A_peak_303791	cymsin_Mol005387	cymsin_chr19	42350961	42352017	1057	.	7.22732	7.81e-12	7.64e-08	11
A_peak_122737	cymsin_Mol022511	cymsin_chr05	197973488	197974276	789	.	7.22732	7.81e-12	7.64e-08	11
A_peak_235674	cymsin_Mol012767	cymsin_chr12	121189322	121190070	749	.	7.22732	7.81e-12	7.64e-08	11
A_peak_204997	cymsin_Mol010141	cymsin_chr10	93322610	93323309	700	.	7.22732	7.81e-12	7.64e-08	11
A_peak_169287	cymsin_Mol004129	cymsin_chr08	95207750	95208433	684	.	7.22732	7.81e-12	7.64e-08	11
A_peak_276084	cymsin_Mol001629	cymsin_chr16	82671946	82673116	1171	.	7.22732	7.81e-12	7.64e-08	11
A_peak_209464	cymsin_Mol009699	cymsin_chr10	142381131	142381898	768	.	7.22732	7.81e-12	7.64e-08	11
A_peak_146781	cymsin_Mol005791	cymsin_chr07	56227839	56229237	1399	.	7.22732	7.81e-12	7.64e-08	11
A_peak_97629	cymsin_Mol005668	cymsin_chr04	150143152	150143514	363	.	7.22732	7.81e-12	7.64e-08	11
A_peak_161093	cymsin_Mol012426	cymsin_chr08	18144347	18144762	416	.	7.22732	7.81e-12	7.64e-08	11
A_peak_46560	cymsin_Mol025182	cymsin_chr02	124233067	124233461	395	.	7.22732	7.81e-12	7.64e-08	11
A_peak_307808	cymsin_Mol021820	cymsin_chr19	80936810	80937685	876	.	7.22732	7.81e-12	7.64e-08	11
A_peak_200438	cymsin_Mol000623	cymsin_chr10	47701991	47702460	470	.	7.22732	7.81e-12	7.64e-08	11
A_peak_75743	cymsin_Mol005527	cymsin_chr03	144706454	144707191	738	.	7.22732	7.81e-12	7.64e-08	11
A_peak_37074	cymsin_Mol012714	cymsin_chr02	34721309	34722408	1100	.	7.22732	7.81e-12	7.64e-08	11
A_peak_106113	cymsin_Mol009803	cymsin_chr05	37035779	37036367	589	.	7.22732	7.81e-12	7.64e-08	11
A_peak_128401	cymsin_Mol009255	cymsin_chr06	53678128	53678587	460	.	7.22732	7.81e-12	7.64e-08	11
A_peak_320673	cymsin_Mol024524	cymsin_contig3234	324406	324748	343	.	7.22732	7.81e-12	7.64e-08	11
A_peak_164135	cymsin_Mol005602	cymsin_chr08	46103669	46104218	550	.	7.22732	7.81e-12	7.64e-08	11
A_peak_73343	cymsin_Mol008822	cymsin_chr03	120588903	120589294	392	.	7.22732	7.81e-12	7.64e-08	11
A_peak_213621	cymsin_Mol018145	cymsin_chr11	38067068	38067616	549	.	7.22732	7.81e-12	7.64e-08	11
A_peak_124283	cymsin_Mol017944	cymsin_chr06	15271434	15272046	613	.	7.22732	7.81e-12	7.64e-08	11
A_peak_242196	cymsin_Mol000426	cymsin_chr13	64623659	64623981	323	.	7.2233	5.11e-14	7.76e-10	17
A_peak_214537	cymsin_Mol026568	cymsin_chr11	46470632	46471407	776	.	7.22258	6.9e-15	1.24e-10	19
A_peak_274737	cymsin_Mol026198	cymsin_chr16	69885723	69886079	357	.	7.18048	2.93e-15	5.54e-11	20
A_peak_42909	cymsin_Mol008294	cymsin_chr02	88591803	88592298	496	.	7.17974	9.43e-12	8.53e-08	11
A_peak_251517	cymsin_Mol002899	cymsin_chr14	53143896	53144790	895	.	7.11621	1.21e-11	1.07e-07	11
A_peak_64952	cymsin_Mol022539	cymsin_chr03	1487577	1487887	311	.	7.0826	7.16e-12	7.03e-08	12
A_peak_65028	cymsin_Mol012214	cymsin_chr03	2408136	2408842	707	.	7.05471	2.68e-17	7.11e-13	25
A_peak_182748	cymsin_Mol002651	cymsin_chr09	37275699	37276555	857	.	7.05404	3.69e-12	3.79e-08	13
A_peak_161475	cymsin_Mol021004	cymsin_chr08	22369011	22369496	486	.	7.0255	8.88e-12	8.06e-08	12
A_peak_204762	cymsin_Mol008407	cymsin_chr10	90758825	90759499	675	.	6.99248	1.96e-11	1.67e-07	11
A_peak_157043	cymsin_Mol001892	cymsin_chr07	164783860	164784355	496	.	6.9693	1.1e-11	9.76e-08	12
A_peak_123158	cymsin_Mol001335	cymsin_chr06	3035694	3036223	530	.	6.93222	2.48e-11	2.08e-07	11
A_peak_102755	cymsin_Mol010828	cymsin_chr05	1253604	1254275	672	.	6.93222	2.48e-11	2.08e-07	11
A_peak_155626	cymsin_Mol005764	cymsin_chr07	153848130	153849143	1014	.	6.88264	3.02e-12	3.19e-08	14
A_peak_75133	cymsin_Mol017078	cymsin_chr03	138898897	138899416	520	.	6.87825	9.49e-46	3.87e-40	87
A_peak_89605	cymsin_Mol000756	cymsin_chr04	62159868	62161529	1662	.	6.87298	3.12e-11	2.58e-07	11
A_peak_233792	cymsin_Mol006734	cymsin_chr12	100424611	100425047	437	.	6.87298	3.12e-11	2.58e-07	11
A_peak_292239	cymsin_Mol017446	cymsin_chr18	28032623	28033275	653	.	6.87298	3.12e-11	2.58e-07	11
A_peak_303442	cymsin_Mol010702	cymsin_chr19	38827679	38828539	861	.	6.87298	3.12e-11	2.58e-07	11
A_peak_209010	cymsin_Mol007495	cymsin_chr10	137322221	137322871	651	.	6.87298	3.12e-11	2.58e-07	11
A_peak_148356	cymsin_Mol018997	cymsin_chr07	73717665	73717996	332	.	6.87298	3.12e-11	2.58e-07	11
A_peak_248016	cymsin_Mol004676	cymsin_chr14	12813131	12813902	772	.	6.87298	3.12e-11	2.58e-07	11
A_peak_272153	cymsin_Mol025175	cymsin_chr16	44062133	44062553	421	.	6.86145	7.83e-14	1.15e-09	18
A_peak_131596	cymsin_Mol019651	cymsin_chr06	79573025	79573643	619	.	6.86145	7.83e-14	1.15e-09	18
A_peak_294234	cymsin_Mol012989	cymsin_chr18	46760805	46761366	562	.	6.85958	1.66e-11	1.44e-07	12
A_peak_101671	cymsin_Mol026786	cymsin_chr04	195591369	195591814	446	.	6.85958	1.66e-11	1.44e-07	12
A_peak_187193	cymsin_Mol013678	cymsin_chr09	83402664	83403942	1279	.	6.85958	1.66e-11	1.44e-07	12
A_peak_108951	cymsin_Mol017402	cymsin_chr05	65828978	65829635	658	.	6.85958	1.66e-11	1.44e-07	12
A_peak_201036	cymsin_Mol000655	cymsin_chr10	52740130	52740579	450	.	6.85958	1.66e-11	1.44e-07	12
A_peak_45998	cymsin_Mol002186	cymsin_chr02	118806618	118807105	488	.	6.85958	1.66e-11	1.44e-07	12
A_peak_114523	cymsin_Mol020350	cymsin_chr05	121653298	121653702	405	.	6.82961	1.51e-12	1.68e-08	15
A_peak_162168	cymsin_Mol020222	cymsin_chr08	28468860	28469736	877	.	6.81475	3.9e-11	3.08e-07	11
A_peak_149065	cymsin_Mol024813	cymsin_chr07	81904387	81904852	466	.	6.80925	9.63e-14	1.38e-09	18
A_peak_292595	cymsin_Mol003698	cymsin_chr18	31842801	31843279	479	.	6.806	2.03e-11	1.72e-07	12
A_peak_141473	cymsin_Mol020968	cymsin_chr07	2409150	2410079	930	.	6.80384	3.69e-14	5.7e-10	19
A_peak_287830	cymsin_Mol007437	cymsin_chr17	84086384	84087389	1006	.	6.75749	4.86e-11	3.75e-07	11
A_peak_63825	cymsin_Mol010628	cymsin_chr02	294521164	294522470	1307	.	6.75749	4.86e-11	3.75e-07	11
A_peak_299539	cymsin_Mol008849	cymsin_chr18	93038281	93039042	762	.	6.75749	4.86e-11	3.75e-07	11
A_peak_160376	cymsin_Mol013731	cymsin_chr08	10194181	10194625	445	.	6.75749	4.86e-11	3.75e-07	11
A_peak_102465	cymsin_Mol016160	cymsin_chr04	203909559	203910467	909	.	6.75325	2.47e-11	2.08e-07	12
A_peak_153748	cymsin_Mol019674	cymsin_chr07	134972202	134972767	566	.	6.64582	7.43e-11	5.57e-07	11
A_peak_14035	cymsin_Mol026165	cymsin_chr01	136478787	136479272	486	.	6.63042	5.32e-20	2.08e-15	33
A_peak_58242	cymsin_Mol015343	cymsin_chr02	238542542	238543415	874	.	6.62504	1.43e-10	9.92e-07	10
A_peak_62958	cymsin_Mol010537	cymsin_chr02	287070334	287071291	958	.	6.62504	1.43e-10	9.92e-07	10
A_peak_245383	cymsin_Mol021990	cymsin_chr13	95254554	95255305	752	.	6.62504	1.43e-10	9.92e-07	10
A_peak_303835	cymsin_Mol005405	cymsin_chr19	42723783	42724341	559	.	6.62504	1.43e-10	9.92e-07	10
A_peak_289239	cymsin_Mol018296	cymsin_chr17	97919352	97919871	520	.	6.62504	1.43e-10	9.92e-07	10
A_peak_177233	cymsin_Mol001834	cymsin_chr08	175271219	175272237	1019	.	6.62504	1.43e-10	9.92e-07	10
A_peak_151821	cymsin_Mol019151	cymsin_chr07	115949134	115949781	648	.	6.62504	1.43e-10	9.92e-07	10
A_peak_121172	cymsin_Mol020887	cymsin_chr05	182288407	182288790	384	.	6.62504	1.43e-10	9.92e-07	10
A_peak_246433	cymsin_Mol011146	cymsin_chr13	106359653	106360472	820	.	6.62504	1.43e-10	9.92e-07	10
A_peak_81178	cymsin_Mol012511	cymsin_chr03	195524647	195525100	454	.	6.62504	1.43e-10	9.92e-07	10
A_peak_135038	cymsin_Mol004274	cymsin_chr06	111595278	111595620	343	.	6.62504	1.43e-10	9.92e-07	10
A_peak_44321	cymsin_Mol024488	cymsin_chr02	103199043	103199754	712	.	6.62504	1.43e-10	9.92e-07	10
A_peak_55252	cymsin_Mol009383	cymsin_chr02	212232721	212233173	453	.	6.62504	1.43e-10	9.92e-07	10
A_peak_150248	cymsin_Mol007296	cymsin_chr07	98090123	98090565	443	.	6.62504	1.43e-10	9.92e-07	10
A_peak_331769	cymsin_Mol017819	cymsin_contig880	214880	215322	443	.	6.62504	1.43e-10	9.92e-07	10
A_peak_43529	cymsin_Mol005635	cymsin_chr02	95064471	95065257	787	.	6.62504	1.43e-10	9.92e-07	10
A_peak_280824	cymsin_Mol003611	cymsin_chr17	22773709	22774154	446	.	6.62504	1.43e-10	9.92e-07	10
A_peak_46057	cymsin_Mol002176	cymsin_chr02	119253784	119254600	817	.	6.62504	1.43e-10	9.92e-07	10
A_peak_93907	cymsin_Mol012408	cymsin_chr04	105739277	105739757	481	.	6.62504	1.43e-10	9.92e-07	10
A_peak_104924	cymsin_Mol013469	cymsin_chr05	24006280	24006800	521	.	6.62504	1.43e-10	9.92e-07	10
A_peak_185931	cymsin_Mol008930	cymsin_chr09	69704073	69704978	906	.	6.62504	1.43e-10	9.92e-07	10
A_peak_148548	cymsin_Mol024312	cymsin_chr07	75667434	75667926	493	.	6.62504	1.43e-10	9.92e-07	10
A_peak_252436	cymsin_Mol006475	cymsin_chr14	61167417	61168303	887	.	6.62504	1.43e-10	9.92e-07	10
A_peak_202237	cymsin_Mol018813	cymsin_chr10	65418923	65419968	1046	.	6.62504	1.43e-10	9.92e-07	10
A_peak_238350	cymsin_Mol026727	cymsin_chr13	31095441	31096711	1271	.	6.62504	1.43e-10	9.92e-07	10
A_peak_144882	cymsin_Mol020708	cymsin_chr07	37314254	37315812	1559	.	6.62504	1.43e-10	9.92e-07	10
A_peak_229845	cymsin_Mol012859	cymsin_chr12	62808926	62809363	438	.	6.62504	1.43e-10	9.92e-07	10
A_peak_122558	cymsin_Mol017272	cymsin_chr05	195640911	195641888	978	.	6.62504	1.43e-10	9.92e-07	10
A_peak_104842	cymsin_Mol024693	cymsin_chr05	23186824	23188314	1491	.	6.62504	1.43e-10	9.92e-07	10
A_peak_62846	cymsin_Mol019487	cymsin_chr02	286006065	286006547	483	.	6.62504	1.43e-10	9.92e-07	10
A_peak_312138	cymsin_Mol004543	cymsin_chr20	29587396	29587967	572	.	6.62504	1.43e-10	9.92e-07	10
A_peak_222297	cymsin_Mol023410	cymsin_chr11	123312957	123313666	710	.	6.62504	1.43e-10	9.92e-07	10
A_peak_313872	cymsin_Mol004295	cymsin_chr20	43650232	43650608	377	.	6.62504	1.43e-10	9.92e-07	10
A_peak_118279	cymsin_Mol024845	cymsin_chr05	153311872	153312304	433	.	6.62504	1.43e-10	9.92e-07	10
A_peak_111092	cymsin_Mol002968	cymsin_chr05	88390780	88391321	542	.	6.62504	1.43e-10	9.92e-07	10
A_peak_192465	cymsin_Mol015951	cymsin_chr09	132124596	132125376	781	.	6.62504	1.43e-10	9.92e-07	10
A_peak_200939	cymsin_Mol000648	cymsin_chr10	51953549	51954661	1113	.	6.62504	1.43e-10	9.92e-07	10
A_peak_119146	cymsin_Mol000869	cymsin_chr05	161768536	161769000	465	.	6.62504	1.43e-10	9.92e-07	10
A_peak_175013	cymsin_Mol015977	cymsin_chr08	153126330	153126715	386	.	6.62504	1.43e-10	9.92e-07	10
A_peak_251372	cymsin_Mol002888	cymsin_chr14	51884858	51885249	392	.	6.61057	3.59e-18	1.08e-13	29
A_peak_231611	cymsin_Mol002304	cymsin_chr12	80754170	80754682	513	.	6.60704	1.95e-11	1.66e-07	13
A_peak_194073	cymsin_Mol018785	cymsin_chr09	149144829	149145720	892	.	6.59136	9.14e-11	6.61e-07	11
A_peak_140858	cymsin_Mol013852	cymsin_chr06	183375959	183376520	562	.	6.56235	2.49e-28	2.6e-23	52
A_peak_219001	cymsin_Mol020939	cymsin_chr11	89157890	89158301	412	.	6.55018	5.28e-11	4.04e-07	12
A_peak_257888	cymsin_Mol017775	cymsin_chr14	109287057	109287532	476	.	6.54998	1.48e-14	2.54e-10	21
A_peak_121151	cymsin_Mol027780	cymsin_chr05	181920464	181920849	386	.	6.54998	1.48e-14	2.54e-10	21
A_peak_269300	cymsin_Mol000662	cymsin_chr16	20172465	20173490	1026	.	6.53779	1.12e-10	7.88e-07	11
A_peak_166892	cymsin_Mol009084	cymsin_chr08	74945557	74946057	501	.	6.5232	2.13e-10	1.36e-06	10
A_peak_302398	cymsin_Mol011446	cymsin_chr19	28332888	28333314	427	.	6.5232	2.13e-10	1.36e-06	10
A_peak_229102	cymsin_Mol022956	cymsin_chr12	53804063	53804378	316	.	6.50043	8.89e-23	4.97e-18	40
A_peak_222003	cymsin_Mol026300	cymsin_chr11	119647651	119648081	431	.	6.50032	8.45e-13	9.97e-09	17
A_peak_302166	cymsin_Mol012926	cymsin_chr19	26229841	26230493	653	.	6.48507	1.36e-10	9.53e-07	11
A_peak_288139	cymsin_Mol028015	cymsin_chr17	87328403	87328809	407	.	6.4752	1.41e-13	1.95e-09	19
A_peak_144080	cymsin_Mol008892	cymsin_chr07	28379553	28380339	787	.	6.46599	2.66e-10	1.65e-06	10
A_peak_133000	cymsin_Mol002568	cymsin_chr06	91937296	91937968	673	.	6.46599	2.66e-10	1.65e-06	10
A_peak_100653	cymsin_Mol015412	cymsin_chr04	183832403	183832799	397	.	6.46365	3.83e-13	4.93e-09	18
A_peak_287950	cymsin_Mol007457	cymsin_chr17	85376043	85376632	590	.	6.45087	1.03e-12	1.19e-08	17
A_peak_49836	cymsin_Mol029143	cymsin_chr02	158087564	158087892	329	.	6.4354	4.4e-19	1.51e-14	32
A_peak_292161	cymsin_Mol017470	cymsin_chr18	27262826	27263474	649	.	6.4332	1.66e-10	1.08e-06	11
A_peak_303387	cymsin_Mol010697	cymsin_chr19	38248073	38248846	774	.	6.4238	3.85e-11	3.08e-07	13
A_peak_153046	cymsin_Mol027877	cymsin_chr07	129156117	129157488	1372	.	6.4238	3.85e-11	3.08e-07	13
A_peak_151896	cymsin_Mol015328	cymsin_chr07	116725051	116725388	338	.	6.4238	3.85e-11	3.08e-07	13
A_peak_127701	cymsin_Mol005307	cymsin_chr06	47878071	47878779	709	.	6.4238	3.85e-11	3.08e-07	13
A_peak_292695	cymsin_Mol003713	cymsin_chr18	32782977	32783815	839	.	6.4238	3.85e-11	3.08e-07	13
A_peak_218474	cymsin_Mol007534	cymsin_chr11	83748485	83749198	714	.	6.42071	7.1e-12	6.99e-08	15
A_peak_228129	cymsin_Mol005504	cymsin_chr12	41889370	41890016	647	.	6.40978	3.31e-10	2.02e-06	10
A_peak_219567	cymsin_Mol004758	cymsin_chr11	94659285	94659715	431	.	6.40978	3.31e-10	2.02e-06	10
A_peak_140708	cymsin_Mol017028	cymsin_chr06	181820265	181821066	802	.	6.40275	1.81e-11	1.55e-07	14
A_peak_245797	cymsin_Mol009045	cymsin_chr13	99895479	99895899	421	.	6.40275	1.81e-11	1.55e-07	14
A_peak_235668	cymsin_Mol012765	cymsin_chr12	121156692	121157362	671	.	6.38235	4.5e-11	3.51e-07	13
A_peak_47056	cymsin_Mol009317	cymsin_chr02	129299681	129300721	1041	.	6.38235	4.5e-11	3.51e-07	13
A_peak_238181	cymsin_Mol004424	cymsin_chr13	29010961	29011725	765	.	6.38216	2.01e-10	1.3e-06	11
A_peak_93057	cymsin_Mol006461	cymsin_chr04	97044337	97044879	543	.	6.35898	1.07e-10	7.64e-07	12
A_peak_166450	cymsin_Mol014542	cymsin_chr08	70304760	70305223	464	.	6.35898	1.07e-10	7.64e-07	12
A_peak_251300	cymsin_Mol005042	cymsin_chr14	51163898	51164649	752	.	6.33924	5.28e-11	4.04e-07	13
A_peak_194487	cymsin_Mol023755	cymsin_chr09	152697515	152698244	730	.	6.33924	5.28e-11	4.04e-07	13
A_peak_60342	cymsin_Mol001295	cymsin_chr02	259407589	259408019	431	.	6.33192	2.42e-10	1.53e-06	11
A_peak_212554	cymsin_Mol022396	cymsin_chr11	26129737	26130430	694	.	6.33192	2.42e-10	1.53e-06	11
A_peak_187839	cymsin_Mol002986	cymsin_chr09	89406447	89407084	638	.	6.33192	2.42e-10	1.53e-06	11
A_peak_206610	cymsin_Mol020815	cymsin_chr10	111173023	111173594	572	.	6.33192	2.42e-10	1.53e-06	11
A_peak_89433	cymsin_Mol000774	cymsin_chr04	60543728	60544228	501	.	6.33192	2.42e-10	1.53e-06	11
A_peak_83919	cymsin_Mol015008	cymsin_chr04	11198312	11198689	378	.	6.33192	2.42e-10	1.53e-06	11
A_peak_261127	cymsin_Mol005942	cymsin_chr15	33320591	33321130	540	.	6.30023	5.04e-10	2.93e-06	10
A_peak_228643	cymsin_Mol020745	cymsin_chr12	48735639	48736694	1056	.	6.30023	5.04e-10	2.93e-06	10
A_peak_277471	cymsin_Mol001681	cymsin_chr16	96926402	96926895	494	.	6.30023	5.04e-10	2.93e-06	10
A_peak_176481	cymsin_Mol025172	cymsin_chr08	168237448	168237748	301	.	6.30023	5.04e-10	2.93e-06	10
A_peak_228692	cymsin_Mol022933	cymsin_chr12	49211330	49213324	1995	.	6.30023	5.04e-10	2.93e-06	10
A_peak_71568	cymsin_Mol014259	cymsin_chr03	104358409	104358913	505	.	6.30023	5.04e-10	2.93e-06	10
A_peak_162081	cymsin_Mol015458	cymsin_chr08	27572854	27573348	495	.	6.30023	5.04e-10	2.93e-06	10
A_peak_103762	cymsin_Mol015544	cymsin_chr05	11240852	11242212	1361	.	6.30023	5.04e-10	2.93e-06	10
A_peak_170751	cymsin_Mol002406	cymsin_chr08	109391146	109391997	852	.	6.30023	5.04e-10	2.93e-06	10
A_peak_192818	cymsin_Mol003270	cymsin_chr09	135482701	135483437	737	.	6.28246	2.92e-10	1.79e-06	11
A_peak_60075	cymsin_Mol001269	cymsin_chr02	256805915	256807022	1108	.	6.19437	7.55e-10	4.15e-06	10
A_peak_228660	cymsin_Mol020748	cymsin_chr12	48833520	48834180	661	.	6.19437	7.55e-10	4.15e-06	10
A_peak_297926	cymsin_Mol021662	cymsin_chr18	78278556	78279065	510	.	6.19181	7.04e-12	6.94e-08	16
A_peak_205395	cymsin_Mol027862	cymsin_chr10	98018438	98018719	282	.	6.16987	2.52e-16	5.7e-12	27
A_peak_229449	cymsin_Mol017143	cymsin_chr12	58017429	58017893	465	.	6.1652	1.42e-17	3.9e-13	30
A_peak_59403	cymsin_Mol012000	cymsin_chr02	249944320	249944796	477	.	6.14276	9.19e-10	4.89e-06	10
A_peak_173300	cymsin_Mol018517	cymsin_chr08	134115456	134115887	432	.	6.13919	8.65e-12	8e-08	16
A_peak_162880	cymsin_Mol021391	cymsin_chr08	35026874	35027346	473	.	6.13919	8.65e-12	8e-08	16
A_peak_150182	cymsin_Mol007306	cymsin_chr07	97570873	97571715	843	.	6.13919	8.65e-12	8e-08	16
A_peak_290743	cymsin_Mol010050	cymsin_chr18	11883997	11884675	679	.	6.13861	4.98e-10	2.9e-06	11
A_peak_298424	cymsin_Mol006368	cymsin_chr18	83067988	83068578	591	.	6.09212	5.91e-10	3.34e-06	11
A_peak_239553	cymsin_Mol006860	cymsin_chr13	43423566	43424297	732	.	6.09201	1.11e-09	5.87e-06	10
A_peak_113760	cymsin_Mol019509	cymsin_chr05	113691467	113692065	599	.	6.07828	1.78e-14	2.97e-10	23
A_peak_303303	cymsin_Mol025468	cymsin_chr19	37525267	37525704	438	.	6.07828	1.78e-14	2.97e-10	23
A_peak_202592	cymsin_Mol008727	cymsin_chr10	68944273	68944540	268	.	6.07614	1.19e-31	1.67e-26	64
A_peak_151787	cymsin_Mol019157	cymsin_chr07	115511464	115512035	572	.	6.04632	7.01e-10	3.87e-06	11
A_peak_217176	cymsin_Mol020495	cymsin_chr11	71566655	71567139	485	.	6.04208	1.34e-09	7.02e-06	10
A_peak_260592	cymsin_Mol000857	cymsin_chr15	25591721	25592551	831	.	6.04208	1.34e-09	7.02e-06	10
A_peak_97496	cymsin_Mol016380	cymsin_chr04	148641702	148642412	711	.	6.04208	1.34e-09	7.02e-06	10
A_peak_65884	cymsin_Mol002808	cymsin_chr03	11226190	11226989	800	.	6.02276	2.39e-09	1.18e-05	9
A_peak_103868	cymsin_Mol015802	cymsin_chr05	12542504	12542856	353	.	6.02276	2.39e-09	1.18e-05	9
A_peak_54277	cymsin_Mol008222	cymsin_chr02	204515683	204516305	623	.	6.02276	2.39e-09	1.18e-05	9
A_peak_221291	cymsin_Mol021869	cymsin_chr11	111305940	111306393	454	.	6.02276	2.39e-09	1.18e-05	9
A_peak_92195	cymsin_Mol004089	cymsin_chr04	88012483	88012924	442	.	6.02276	2.39e-09	1.18e-05	9
A_peak_303377	cymsin_Mol010696	cymsin_chr19	38175509	38176474	966	.	6.02276	2.39e-09	1.18e-05	9
A_peak_150009	cymsin_Mol007332	cymsin_chr07	95794221	95794854	634	.	6.02276	2.39e-09	1.18e-05	9
A_peak_134033	cymsin_Mol028161	cymsin_chr06	101843918	101844480	563	.	6.02276	2.39e-09	1.18e-05	9
A_peak_240621	cymsin_Mol003230	cymsin_chr13	52178577	52178979	403	.	6.02276	2.39e-09	1.18e-05	9
A_peak_120031	cymsin_Mol017011	cymsin_chr05	170657639	170658144	506	.	6.02276	2.39e-09	1.18e-05	9
A_peak_9305	cymsin_Mol015120	cymsin_chr01	87346228	87347344	1117	.	6.02276	2.39e-09	1.18e-05	9
A_peak_248526	cymsin_Mol010092	cymsin_chr14	18973986	18974705	720	.	6.02276	2.39e-09	1.18e-05	9
A_peak_14843	cymsin_Mol022125	cymsin_chr01	147643821	147644641	821	.	6.02276	2.39e-09	1.18e-05	9
A_peak_123825	cymsin_Mol026753	cymsin_chr06	10140003	10140486	484	.	6.02276	2.39e-09	1.18e-05	9
A_peak_142802	cymsin_Mol018181	cymsin_chr07	14683596	14683943	348	.	6.02276	2.39e-09	1.18e-05	9
A_peak_36071	cymsin_Mol009222	cymsin_chr02	24615091	24615555	465	.	6.02276	2.39e-09	1.18e-05	9
A_peak_107263	cymsin_Mol003952	cymsin_chr05	49493011	49493484	474	.	6.02276	2.39e-09	1.18e-05	9
A_peak_157802	cymsin_Mol008446	cymsin_chr07	172241939	172242372	434	.	6.02276	2.39e-09	1.18e-05	9
A_peak_279017	cymsin_Mol006602	cymsin_chr17	5245866	5246542	677	.	6.02276	2.39e-09	1.18e-05	9
A_peak_142317	cymsin_Mol019726	cymsin_chr07	9691527	9692063	537	.	6.02276	2.39e-09	1.18e-05	9
A_peak_304410	cymsin_Mol016549	cymsin_chr19	49152854	49153497	644	.	6.02276	2.39e-09	1.18e-05	9
A_peak_65516	cymsin_Mol018689	cymsin_chr03	7470320	7470986	667	.	6.02276	2.39e-09	1.18e-05	9
A_peak_221823	cymsin_Mol022070	cymsin_chr11	116955530	116956102	573	.	6.02276	2.39e-09	1.18e-05	9
A_peak_66459	cymsin_Mol000140	cymsin_chr03	16900233	16900888	656	.	6.02276	2.39e-09	1.18e-05	9
A_peak_46576	cymsin_Mol027813	cymsin_chr02	124362146	124362546	401	.	6.02276	2.39e-09	1.18e-05	9
A_peak_74452	cymsin_Mol016418	cymsin_chr03	132253292	132254081	790	.	6.02276	2.39e-09	1.18e-05	9
A_peak_166303	cymsin_Mol019121	cymsin_chr08	68642128	68642738	611	.	6.02276	2.39e-09	1.18e-05	9
A_peak_76398	cymsin_Mol015941	cymsin_chr03	150929475	150929838	364	.	6.02276	2.39e-09	1.18e-05	9
A_peak_297760	cymsin_Mol018486	cymsin_chr18	76590456	76591049	594	.	6.02276	2.39e-09	1.18e-05	9
A_peak_136460	cymsin_Mol007967	cymsin_chr06	124809642	124810105	464	.	6.02276	2.39e-09	1.18e-05	9
A_peak_81294	cymsin_Mol012485	cymsin_chr03	196552019	196552701	683	.	6.02276	2.39e-09	1.18e-05	9
A_peak_85706	cymsin_Mol019048	cymsin_chr04	29733250	29733865	616	.	6.02276	2.39e-09	1.18e-05	9
A_peak_86250	cymsin_Mol010596	cymsin_chr04	34721031	34721506	476	.	6.02276	2.39e-09	1.18e-05	9
A_peak_79895	cymsin_Mol009465	cymsin_chr03	183487700	183488177	478	.	6.02276	2.39e-09	1.18e-05	9
A_peak_187816	cymsin_Mol009208	cymsin_chr09	89065278	89065983	706	.	6.02276	2.39e-09	1.18e-05	9
A_peak_287035	cymsin_Mol000552	cymsin_chr17	76317850	76318907	1058	.	6.02276	2.39e-09	1.18e-05	9
A_peak_316272	cymsin_Mol028106	cymsin_chr20	67245478	67246252	775	.	6.02276	2.39e-09	1.18e-05	9
A_peak_140290	cymsin_Mol020826	cymsin_chr06	178062720	178063613	894	.	6.02276	2.39e-09	1.18e-05	9
A_peak_201989	cymsin_Mol027442	cymsin_chr10	62923226	62924101	876	.	6.02276	2.39e-09	1.18e-05	9
A_peak_326074	cymsin_Mol026878	cymsin_contig5846	83711	84304	594	.	6.02276	2.39e-09	1.18e-05	9
A_peak_88745	cymsin_Mol000073	cymsin_chr04	54015103	54015522	420	.	6.02276	2.39e-09	1.18e-05	9
A_peak_201264	cymsin_Mol023184	cymsin_chr10	55181685	55182454	770	.	6.02276	2.39e-09	1.18e-05	9
A_peak_3503	cymsin_Mol029086	cymsin_chr01	27851706	27852056	351	.	6.02276	2.39e-09	1.18e-05	9
A_peak_158396	cymsin_Mol005145	cymsin_chr07	176985305	176985984	680	.	6.02276	2.39e-09	1.18e-05	9
A_peak_52011	cymsin_Mol016030	cymsin_chr02	181223232	181224522	1291	.	6.02276	2.39e-09	1.18e-05	9
A_peak_206220	cymsin_Mol016235	cymsin_chr10	107256092	107256516	425	.	6.02276	2.39e-09	1.18e-05	9
A_peak_309577	cymsin_Mol020264	cymsin_chr20	5297199	5298157	959	.	6.02276	2.39e-09	1.18e-05	9
A_peak_321775	cymsin_Mol026595	cymsin_contig3838	106787	107224	438	.	6.02276	2.39e-09	1.18e-05	9
A_peak_257287	cymsin_Mol000489	cymsin_chr14	101954932	101955583	652	.	6.02276	2.39e-09	1.18e-05	9
A_peak_136175	cymsin_Mol011070	cymsin_chr06	122015751	122016399	649	.	6.02276	2.39e-09	1.18e-05	9
A_peak_317344	cymsin_Mol028257	cymsin_contig1453	46182	47104	923	.	6.02276	2.39e-09	1.18e-05	9
A_peak_322343	cymsin_Mol028556	cymsin_contig4092	87245	87650	406	.	6.02276	2.39e-09	1.18e-05	9
A_peak_53277	cymsin_Mol022739	cymsin_chr02	194789194	194789951	758	.	6.01068	5.15e-23	3.02e-18	44
A_peak_113183	cymsin_Mol004192	cymsin_chr05	108956909	108958115	1207	.	5.99297	1.62e-09	8.24e-06	10
A_peak_67347	cymsin_Mol000256	cymsin_chr03	25152441	25152904	464	.	5.99297	1.62e-09	8.24e-06	10
A_peak_308145	cymsin_Mol019648	cymsin_chr19	85021114	85021856	743	.	5.99297	1.62e-09	8.24e-06	10
A_peak_122186	cymsin_Mol005883	cymsin_chr05	192036409	192037863	1455	.	5.98311	2.79e-09	1.25e-05	9
A_peak_299516	cymsin_Mol008855	cymsin_chr18	92796694	92797149	456	.	5.98311	2.79e-09	1.25e-05	9
A_peak_80535	cymsin_Mol008745	cymsin_chr03	189053348	189054042	695	.	5.98311	2.79e-09	1.25e-05	9
A_peak_138149	cymsin_Mol029128	cymsin_chr06	148473833	148474236	404	.	5.9759	2.04e-10	1.31e-06	13
A_peak_67304	cymsin_Mol000249	cymsin_chr03	24652074	24652430	357	.	5.96496	4.6e-10	2.75e-06	12
A_peak_24167	cymsin_Mol018103	cymsin_chr01	248689979	248690675	697	.	5.96496	4.6e-10	2.75e-06	12
A_peak_173194	cymsin_Mol027242	cymsin_chr08	133169132	133170126	995	.	5.96496	4.6e-10	2.75e-06	12
A_peak_36498	cymsin_Mol020630	cymsin_chr02	28879238	28879773	536	.	5.96496	4.6e-10	2.75e-06	12
A_peak_263795	cymsin_Mol021862	cymsin_chr15	60460080	60460662	583	.	5.96496	4.6e-10	2.75e-06	12
A_peak_225401	cymsin_Mol002442	cymsin_chr12	15198038	15198932	895	.	5.96496	4.6e-10	2.75e-06	12
A_peak_103725	cymsin_Mol015548	cymsin_chr05	10957551	10957847	297	.	5.96496	4.6e-10	2.75e-06	12
A_peak_144647	cymsin_Mol003836	cymsin_chr07	35107289	35108529	1241	.	5.96496	4.6e-10	2.75e-06	12
A_peak_122914	cymsin_Mol001303	cymsin_chr06	659093	659444	352	.	5.95452	1.24e-12	1.41e-08	19
A_peak_134153	cymsin_Mol018347	cymsin_chr06	103198253	103198642	390	.	5.94951	2e-15	3.89e-11	26
A_peak_290775	cymsin_Mol010055	cymsin_chr18	12126812	12127475	664	.	5.94465	1.94e-09	9.75e-06	10
A_peak_186858	cymsin_Mol017487	cymsin_chr09	79849442	79850350	909	.	5.94465	1.94e-09	9.75e-06	10
A_peak_124268	cymsin_Mol017945	cymsin_chr06	15148260	15148798	539	.	5.94465	1.94e-09	9.75e-06	10
A_peak_301107	cymsin_Mol013597	cymsin_chr19	14810695	14811097	403	.	5.94465	1.94e-09	9.75e-06	10
A_peak_288953	cymsin_Mol012838	cymsin_chr17	94980815	94981367	553	.	5.94465	1.94e-09	9.75e-06	10
A_peak_222240	cymsin_Mol029053	cymsin_chr11	122396111	122396428	318	.	5.93843	5.39e-13	6.58e-09	20
A_peak_105517	cymsin_Mol006797	cymsin_chr05	31044090	31045036	947	.	5.93018	3.43e-09	1.49e-05	9
A_peak_97013	cymsin_Mol002714	cymsin_chr04	143884889	143885170	282	.	5.92647	5.31e-10	3.04e-06	12
A_peak_185576	cymsin_Mol009984	cymsin_chr09	65877157	65878044	888	.	5.92647	5.31e-10	3.04e-06	12
A_peak_165241	cymsin_Mol001931	cymsin_chr08	58415526	58415962	437	.	5.8971	2.31e-09	1.15e-05	10
A_peak_129344	cymsin_Mol001142	cymsin_chr06	61774122	61774725	604	.	5.88644	6.15e-10	3.46e-06	12
A_peak_222485	cymsin_Mol018556	cymsin_chr11	125166267	125166663	397	.	5.87817	4.19e-09	1.81e-05	9
A_peak_42872	cymsin_Mol008297	cymsin_chr02	88231156	88231774	619	.	5.87817	4.19e-09	1.81e-05	9
A_peak_236784	cymsin_Mol013895	cymsin_chr13	12368044	12369019	976	.	5.87817	4.19e-09	1.81e-05	9
A_peak_275088	cymsin_Mol003938	cymsin_chr16	73327876	73328602	727	.	5.87817	4.19e-09	1.81e-05	9
A_peak_133243	cymsin_Mol002584	cymsin_chr06	93952588	93953045	458	.	5.87817	4.19e-09	1.81e-05	9
A_peak_210615	cymsin_Mol012322	cymsin_chr11	5160508	5161292	785	.	5.87817	4.19e-09	1.81e-05	9
A_peak_256311	cymsin_Mol001993	cymsin_chr14	92461736	92462107	372	.	5.87711	3.59e-22	1.89e-17	43
A_peak_266090	cymsin_Mol008949	cymsin_chr15	83404471	83405104	634	.	5.86982	1.34e-09	7.02e-06	11
A_peak_287307	cymsin_Mol003350	cymsin_chr17	79506601	79506961	361	.	5.86982	1.34e-09	7.02e-06	11
A_peak_142297	cymsin_Mol019728	cymsin_chr07	9567194	9567744	551	.	5.85031	2.75e-09	1.24e-05	10
A_peak_282531	cymsin_Mol001013	cymsin_chr17	38526244	38526973	730	.	5.82707	5.11e-09	2.15e-05	9
A_peak_153499	cymsin_Mol016944	cymsin_chr07	133119448	133120314	867	.	5.82707	5.11e-09	2.15e-05	9
A_peak_100993	cymsin_Mol014831	cymsin_chr04	187827562	187827897	336	.	5.80426	3.27e-09	1.45e-05	10
A_peak_99093	cymsin_Mol009792	cymsin_chr04	165667378	165668315	938	.	5.80426	3.27e-09	1.45e-05	10
A_peak_260783	cymsin_Mol000866	cymsin_chr15	27670817	27671240	424	.	5.80426	3.27e-09	1.45e-05	10
A_peak_217320	cymsin_Mol004331	cymsin_chr11	72840839	72841227	389	.	5.80426	3.27e-09	1.45e-05	10
A_peak_114365	cymsin_Mol016274	cymsin_chr05	119400204	119401255	1052	.	5.80426	3.27e-09	1.45e-05	10
A_peak_74652	cymsin_Mol027091	cymsin_chr03	134247893	134248406	514	.	5.78327	3.52e-11	2.86e-07	16
A_peak_152581	cymsin_Mol024216	cymsin_chr07	123755923	123756457	535	.	5.77807	8.37e-11	6.2e-07	15
A_peak_104864	cymsin_Mol024699	cymsin_chr05	23386017	23386653	637	.	5.77807	8.37e-11	6.2e-07	15
A_peak_42848	cymsin_Mol008302	cymsin_chr02	88047040	88047831	792	.	5.77807	8.37e-11	6.2e-07	15
A_peak_238470	cymsin_Mol023354	cymsin_chr13	32607629	32608090	462	.	5.77807	8.37e-11	6.2e-07	15
A_peak_35751	cymsin_Mol002379	cymsin_chr02	21342089	21342822	734	.	5.77685	6.19e-09	2.49e-05	9
A_peak_299741	cymsin_Mol012546	cymsin_chr19	834193	834538	346	.	5.77685	6.19e-09	2.49e-05	9
A_peak_239906	cymsin_Mol003194	cymsin_chr13	46414590	46415299	710	.	5.77685	6.19e-09	2.49e-05	9
A_peak_233675	cymsin_Mol006752	cymsin_chr12	99283930	99284448	519	.	5.75892	3.87e-09	1.68e-05	10
A_peak_240418	cymsin_Mol010372	cymsin_chr13	50487437	50488233	797	.	5.74407	2.13e-09	1.07e-05	11
A_peak_67252	cymsin_Mol000244	cymsin_chr03	24019165	24019585	421	.	5.74407	2.13e-09	1.07e-05	11
A_peak_95205	cymsin_Mol026181	cymsin_chr04	123197608	123198125	518	.	5.73156	1.09e-09	5.75e-06	12
A_peak_309731	cymsin_Mol020185	cymsin_chr20	7347779	7348207	429	.	5.72748	7.48e-09	2.91e-05	9
A_peak_115958	cymsin_Mol010905	cymsin_chr05	134799814	134800404	591	.	5.72748	7.48e-09	2.91e-05	9
A_peak_167537	cymsin_Mol000275	cymsin_chr08	80897482	80897847	366	.	5.72748	7.48e-09	2.91e-05	9
A_peak_137842	cymsin_Mol016518	cymsin_chr06	143829824	143830266	443	.	5.72748	7.48e-09	2.91e-05	9
A_peak_298402	cymsin_Mol006372	cymsin_chr18	82835877	82836439	563	.	5.72748	7.48e-09	2.91e-05	9
A_peak_293551	cymsin_Mol010523	cymsin_chr18	41181048	41181892	845	.	5.72748	7.48e-09	2.91e-05	9
A_peak_227047	cymsin_Mol021929	cymsin_chr12	30648984	30649503	520	.	5.72748	7.48e-09	2.91e-05	9
A_peak_102458	cymsin_Mol016161	cymsin_chr04	203867975	203868739	765	.	5.72748	7.48e-09	2.91e-05	9
A_peak_62615	cymsin_Mol007928	cymsin_chr02	283880744	283881331	588	.	5.72748	7.48e-09	2.91e-05	9
A_peak_63337	cymsin_Mol009146	cymsin_chr02	290367892	290368587	696	.	5.72748	7.48e-09	2.91e-05	9
A_peak_292828	cymsin_Mol012683	cymsin_chr18	34233077	34233548	472	.	5.72748	7.48e-09	2.91e-05	9
A_peak_261521	cymsin_Mol004998	cymsin_chr15	37277838	37278271	434	.	5.72748	7.48e-09	2.91e-05	9
A_peak_204033	cymsin_Mol001469	cymsin_chr10	83756408	83756770	363	.	5.72748	7.48e-09	2.91e-05	9
A_peak_121446	cymsin_Mol017367	cymsin_chr05	185016350	185016933	584	.	5.72748	7.48e-09	2.91e-05	9
A_peak_250186	cymsin_Mol010621	cymsin_chr14	39530423	39531121	699	.	5.72748	7.48e-09	2.91e-05	9
A_peak_46327	cymsin_Mol009345	cymsin_chr02	121670424	121670806	383	.	5.72748	7.48e-09	2.91e-05	9
A_peak_301225	cymsin_Mol011420	cymsin_chr19	15888610	15889102	493	.	5.71429	4.56e-09	1.95e-05	10
A_peak_140700	cymsin_Mol017030	cymsin_chr06	181770178	181770897	720	.	5.70334	2.48e-09	1.18e-05	11
A_peak_268253	cymsin_Mol015444	cymsin_chr16	8703110	8703695	586	.	5.69803	1.55e-12	1.71e-08	20
A_peak_146967	cymsin_Mol024149	cymsin_chr07	58490595	58490892	298	.	5.6879	2.49e-26	2.1e-21	55
A_peak_120451	cymsin_Mol022219	cymsin_chr05	175110947	175111473	527	.	5.67896	8.99e-09	3.4e-05	9
A_peak_48586	cymsin_Mol002074	cymsin_chr02	144427482	144427848	367	.	5.67896	8.99e-09	3.4e-05	9
A_peak_109667	cymsin_Mol010979	cymsin_chr05	73189388	73190696	1309	.	5.67896	8.99e-09	3.4e-05	9
A_peak_236890	cymsin_Mol013917	cymsin_chr13	13445491	13445983	493	.	5.67896	8.99e-09	3.4e-05	9
A_peak_332028	cymsin_Mol015561	cymsin_contig915	619604	620087	484	.	5.67896	8.99e-09	3.4e-05	9
A_peak_310923	cymsin_Mol005455	cymsin_chr20	18882390	18883065	676	.	5.67896	8.99e-09	3.4e-05	9
A_peak_79705	cymsin_Mol009747	cymsin_chr03	181701892	181702691	800	.	5.67034	5.37e-09	2.19e-05	10
A_peak_110484	cymsin_Mol022230	cymsin_chr05	82053026	82053764	739	.	5.67034	5.37e-09	2.19e-05	10
A_peak_188046	cymsin_Mol003015	cymsin_chr09	91283362	91284097	736	.	5.67034	5.37e-09	2.19e-05	10
A_peak_115265	cymsin_Mol007186	cymsin_chr05	129293400	129293964	565	.	5.6568	1.06e-11	9.54e-08	18
A_peak_278289	cymsin_Mol020127	cymsin_chr16	105143931	105144486	556	.	5.6568	1.06e-11	9.54e-08	18
A_peak_267073	cymsin_Mol014145	cymsin_chr15	94147599	94148059	461	.	5.63125	1.08e-08	4.03e-05	9
A_peak_244879	cymsin_Mol018223	cymsin_chr13	89316281	89316841	561	.	5.63125	1.08e-08	4.03e-05	9
A_peak_96132	cymsin_Mol013488	cymsin_chr04	134125323	134125668	346	.	5.62365	1.95e-28	2.05e-23	61
A_peak_311974	cymsin_Mol008473	cymsin_chr20	28067672	28068159	488	.	5.61812	7.75e-10	4.19e-06	13
A_peak_128258	cymsin_Mol009248	cymsin_chr06	52581825	52582268	444	.	5.61812	7.75e-10	4.19e-06	13
A_peak_70462	cymsin_Mol014775	cymsin_chr03	72164645	72165038	394	.	5.61812	7.75e-10	4.19e-06	13
A_peak_244009	cymsin_Mol010922	cymsin_chr13	80072012	80072332	321	.	5.59642	1.71e-29	2e-24	64
A_peak_274746	cymsin_Mol026196	cymsin_chr16	69980451	69981029	579	.	5.5848	1.78e-10	1.15e-06	15
A_peak_251821	cymsin_Mol002928	cymsin_chr14	55712559	55713120	562	.	5.58433	1.29e-08	4.75e-05	9
A_peak_27532	cymsin_Mol016954	cymsin_chr01	292974440	292974899	460	.	5.58433	1.29e-08	4.75e-05	9
A_peak_115506	cymsin_Mol007181	cymsin_chr05	131185252	131185804	553	.	5.58433	1.29e-08	4.75e-05	9
A_peak_310135	cymsin_Mol013244	cymsin_chr20	11189599	11190042	444	.	5.58433	1.29e-08	4.75e-05	9
A_peak_151014	cymsin_Mol014687	cymsin_chr07	107352515	107352899	385	.	5.58433	1.29e-08	4.75e-05	9
A_peak_66849	cymsin_Mol000193	cymsin_chr03	20570979	20571477	499	.	5.58433	1.29e-08	4.75e-05	9
A_peak_210151	cymsin_Mol024329	cymsin_chr11	262892	263813	922	.	5.58433	1.29e-08	4.75e-05	9
A_peak_292007	cymsin_Mol022456	cymsin_chr18	25756634	25757032	399	.	5.57181	1.45e-21	7.04e-17	44
A_peak_141133	cymsin_Mol013346	cymsin_chr06	185743341	185743772	432	.	5.55915	3.74e-11	3e-07	17
A_peak_62825	cymsin_Mol019488	cymsin_chr02	285869135	285869850	716	.	5.54914	1.32e-17	3.68e-13	34
A_peak_59211	cymsin_Mol017780	cymsin_chr02	248177720	248178248	529	.	5.54905	2.14e-09	1.07e-05	12
A_peak_80518	cymsin_Mol008744	cymsin_chr03	188867879	188869031	1153	.	5.54905	2.14e-09	1.07e-05	12
A_peak_194556	cymsin_Mol026680	cymsin_chr09	153207113	153207724	612	.	5.54905	2.14e-09	1.07e-05	12
A_peak_154078	cymsin_Mol007686	cymsin_chr07	138153552	138153926	375	.	5.53819	1.53e-08	5.57e-05	9
A_peak_250035	cymsin_Mol014390	cymsin_chr14	37847612	37848328	717	.	5.53819	1.53e-08	5.57e-05	9
A_peak_223232	cymsin_Mol016361	cymsin_chr11	134940992	134941500	509	.	5.52339	5.06e-10	2.93e-06	14
A_peak_110085	cymsin_Mol026219	cymsin_chr05	77654797	77655130	334	.	5.50881	1.14e-13	1.61e-09	24
A_peak_146675	cymsin_Mol005808	cymsin_chr07	55069530	55070112	583	.	5.50611	5.11e-09	2.15e-05	11
A_peak_208870	cymsin_Mol007483	cymsin_chr10	135981874	135982266	393	.	5.50611	5.11e-09	2.15e-05	11
A_peak_166011	cymsin_Mol021473	cymsin_chr08	65598288	65598811	524	.	5.50611	5.11e-09	2.15e-05	11
A_peak_102004	cymsin_Mol010460	cymsin_chr04	198806047	198806531	485	.	5.50611	5.11e-09	2.15e-05	11
A_peak_237837	cymsin_Mol024378	cymsin_chr13	25029628	25030168	541	.	5.50611	5.11e-09	2.15e-05	11
A_peak_185753	cymsin_Mol010015	cymsin_chr09	67661783	67662304	522	.	5.50611	5.11e-09	2.15e-05	11
A_peak_94871	cymsin_Mol027787	cymsin_chr04	117482799	117483489	691	.	5.50611	5.11e-09	2.15e-05	11
A_peak_309949	cymsin_Mol011850	cymsin_chr20	9597231	9597551	321	.	5.50611	5.11e-09	2.15e-05	11
A_peak_200707	cymsin_Mol000632	cymsin_chr10	49751137	49751574	438	.	5.50611	5.11e-09	2.15e-05	11
A_peak_81028	cymsin_Mol015672	cymsin_chr03	193888951	193889408	458	.	5.50611	5.11e-09	2.15e-05	11
A_peak_60082	cymsin_Mol001270	cymsin_chr02	256888778	256889621	844	.	5.50611	5.11e-09	2.15e-05	11
A_peak_219953	cymsin_Mol007168	cymsin_chr11	98029912	98030671	760	.	5.50611	5.11e-09	2.15e-05	11
A_peak_77508	cymsin_Mol009732	cymsin_chr03	162303745	162304134	390	.	5.50611	5.11e-09	2.15e-05	11
A_peak_37314	cymsin_Mol019202	cymsin_chr02	37500218	37500481	264	.	5.50611	5.11e-09	2.15e-05	11
A_peak_244873	cymsin_Mol018222	cymsin_chr13	89269441	89269869	429	.	5.50611	5.11e-09	2.15e-05	11
A_peak_65310	cymsin_Mol013455	cymsin_chr03	5213919	5214797	879	.	5.50611	5.11e-09	2.15e-05	11
A_peak_298087	cymsin_Mol020865	cymsin_chr18	79924099	79925691	1593	.	5.50611	5.11e-09	2.15e-05	11
A_peak_259698	cymsin_Mol006291	cymsin_chr15	18032372	18032807	436	.	5.50611	5.11e-09	2.15e-05	11
A_peak_304098	cymsin_Mol010682	cymsin_chr19	45345560	45346103	544	.	5.50611	5.11e-09	2.15e-05	11
A_peak_194187	cymsin_Mol015398	cymsin_chr09	150103986	150104780	795	.	5.50611	5.11e-09	2.15e-05	11
A_peak_161030	cymsin_Mol012418	cymsin_chr08	17354287	17355581	1295	.	5.50611	5.11e-09	2.15e-05	11
A_peak_134317	cymsin_Mol024539	cymsin_chr06	104727241	104727701	461	.	5.50611	5.11e-09	2.15e-05	11
A_peak_159039	cymsin_Mol015222	cymsin_chr07	183194895	183195328	434	.	5.50611	5.11e-09	2.15e-05	11
A_peak_86181	cymsin_Mol010601	cymsin_chr04	34086328	34086833	506	.	5.50611	5.11e-09	2.15e-05	11
A_peak_173307	cymsin_Mol018514	cymsin_chr08	134188150	134188829	680	.	5.50392	1.08e-10	7.65e-07	16
A_peak_299975	cymsin_Mol027361	cymsin_chr19	3542383	3542845	463	.	5.50111	1e-08	3.75e-05	10
A_peak_97257	cymsin_Mol002738	cymsin_chr04	146190117	146191153	1037	.	5.4928	1.81e-08	6.42e-05	9
A_peak_243058	cymsin_Mol009684	cymsin_chr13	71746145	71746971	827	.	5.47133	7.84e-31	1.02e-25	69
A_peak_268950	cymsin_Mol010477	cymsin_chr16	17490675	17491190	516	.	5.47059	5.82e-09	2.36e-05	11
A_peak_192351	cymsin_Mol019761	cymsin_chr09	130950492	130950889	398	.	5.47059	5.82e-09	2.36e-05	11
A_peak_117828	cymsin_Mol002270	cymsin_chr05	149965179	149965707	529	.	5.47059	5.82e-09	2.36e-05	11
A_peak_162631	cymsin_Mol029048	cymsin_chr08	32614956	32615259	304	.	5.47059	5.82e-09	2.36e-05	11
A_peak_259426	cymsin_Mol014456	cymsin_chr15	15516007	15516614	608	.	5.47059	5.82e-09	2.36e-05	11
A_peak_134927	cymsin_Mol008266	cymsin_chr06	110724983	110725322	340	.	5.47059	5.82e-09	2.36e-05	11
A_peak_246410	cymsin_Mol011148	cymsin_chr13	106131015	106131498	484	.	5.44816	2.14e-08	7.46e-05	9
A_peak_158952	cymsin_Mol015204	cymsin_chr07	182542671	182543199	529	.	5.42049	3.64e-08	0.00012099	8
A_peak_151592	cymsin_Mol011093	cymsin_chr07	113504113	113504432	320	.	5.42049	3.64e-08	0.00012099	8
A_peak_63040	cymsin_Mol010542	cymsin_chr02	287754706	287755292	587	.	5.42049	3.64e-08	0.00012099	8
A_peak_174241	cymsin_Mol014480	cymsin_chr08	143576857	143577574	718	.	5.42049	3.64e-08	0.00012099	8
A_peak_95653	cymsin_Mol008012	cymsin_chr04	129007078	129007652	575	.	5.42049	3.64e-08	0.00012099	8
A_peak_300844	cymsin_Mol019968	cymsin_chr19	12378312	12378663	352	.	5.42049	3.64e-08	0.00012099	8
A_peak_304954	cymsin_Mol022671	cymsin_chr19	54985187	54985718	532	.	5.42049	3.64e-08	0.00012099	8
A_peak_172310	cymsin_Mol014282	cymsin_chr08	123802335	123802627	293	.	5.42049	3.64e-08	0.00012099	8
A_peak_47145	cymsin_Mol017057	cymsin_chr02	130237915	130238532	618	.	5.42049	3.64e-08	0.00012099	8
A_peak_170963	cymsin_Mol002419	cymsin_chr08	111007904	111008344	441	.	5.42049	3.64e-08	0.00012099	8
A_peak_267463	cymsin_Mol019897	cymsin_chr15	98405404	98405885	482	.	5.42049	3.64e-08	0.00012099	8
A_peak_118648	cymsin_Mol000908	cymsin_chr05	156653474	156654057	584	.	5.42049	3.64e-08	0.00012099	8
A_peak_172109	cymsin_Mol018848	cymsin_chr08	121929814	121930352	539	.	5.42049	3.64e-08	0.00012099	8
A_peak_126860	cymsin_Mol017313	cymsin_chr06	39535492	39536091	600	.	5.42049	3.64e-08	0.00012099	8
A_peak_205102	cymsin_Mol018465	cymsin_chr10	94497450	94498163	714	.	5.42049	3.64e-08	0.00012099	8
A_peak_149935	cymsin_Mol023119	cymsin_chr07	95131951	95132487	537	.	5.42049	3.64e-08	0.00012099	8
A_peak_140641	cymsin_Mol017041	cymsin_chr06	181257112	181257559	448	.	5.42049	3.64e-08	0.00012099	8
A_peak_66541	cymsin_Mol000160	cymsin_chr03	17710118	17710867	750	.	5.42049	3.64e-08	0.00012099	8
A_peak_218801	cymsin_Mol020974	cymsin_chr11	87104443	87104869	427	.	5.42049	3.64e-08	0.00012099	8
A_peak_74704	cymsin_Mol006333	cymsin_chr03	134895181	134895519	339	.	5.42049	3.64e-08	0.00012099	8
A_peak_238631	cymsin_Mol022254	cymsin_chr13	34335656	34335970	315	.	5.42049	3.64e-08	0.00012099	8
A_peak_36636	cymsin_Mol007846	cymsin_chr02	30519335	30519767	433	.	5.42049	3.64e-08	0.00012099	8
A_peak_159652	cymsin_Mol014081	cymsin_chr08	2796350	2797058	709	.	5.42049	3.64e-08	0.00012099	8
A_peak_310029	cymsin_Mol013225	cymsin_chr20	10410134	10410535	402	.	5.42049	3.64e-08	0.00012099	8
A_peak_147204	cymsin_Mol027754	cymsin_chr07	61550986	61551394	409	.	5.42049	3.64e-08	0.00012099	8
A_peak_292814	cymsin_Mol012678	cymsin_chr18	34105909	34106224	316	.	5.42049	3.64e-08	0.00012099	8
A_peak_90344	cymsin_Mol001224	cymsin_chr04	68846089	68846703	615	.	5.42049	3.64e-08	0.00012099	8
A_peak_299466	cymsin_Mol008869	cymsin_chr18	92451387	92451915	529	.	5.42049	3.64e-08	0.00012099	8
A_peak_238156	cymsin_Mol004427	cymsin_chr13	28736201	28736674	474	.	5.42049	3.64e-08	0.00012099	8
A_peak_165411	cymsin_Mol001955	cymsin_chr08	60196710	60197123	414	.	5.42049	3.64e-08	0.00012099	8
A_peak_308931	cymsin_Mol005462	cymsin_chr19	91665994	91666910	917	.	5.42049	3.64e-08	0.00012099	8
A_peak_319362	cymsin_Mol027336	cymsin_contig2408	29391	29884	494	.	5.42049	3.64e-08	0.00012099	8
A_peak_309159	cymsin_Mol020530	cymsin_chr20	594726	595127	402	.	5.42049	3.64e-08	0.00012099	8
A_peak_309704	cymsin_Mol027265	cymsin_chr20	6877712	6878228	517	.	5.42049	3.64e-08	0.00012099	8
A_peak_262270	cymsin_Mol013823	cymsin_chr15	44896723	44897971	1249	.	5.42049	3.64e-08	0.00012099	8
A_peak_135534	cymsin_Mol009719	cymsin_chr06	116416735	116417453	719	.	5.42049	3.64e-08	0.00012099	8
A_peak_60323	cymsin_Mol001293	cymsin_chr02	259194921	259195492	572	.	5.42049	3.64e-08	0.00012099	8
A_peak_233031	cymsin_Mol016052	cymsin_chr12	93734861	93735753	893	.	5.42049	3.64e-08	0.00012099	8
A_peak_95680	cymsin_Mol008014	cymsin_chr04	129390815	129391356	542	.	5.42049	3.64e-08	0.00012099	8
A_peak_97070	cymsin_Mol002722	cymsin_chr04	144418122	144418720	599	.	5.42049	3.64e-08	0.00012099	8
A_peak_103078	cymsin_Mol006721	cymsin_chr05	3776441	3776881	441	.	5.42049	3.64e-08	0.00012099	8
A_peak_110254	cymsin_Mol016283	cymsin_chr05	79682996	79683982	987	.	5.42049	3.64e-08	0.00012099	8
A_peak_276630	cymsin_Mol015374	cymsin_chr16	87021006	87021716	711	.	5.42049	3.64e-08	0.00012099	8
A_peak_175250	cymsin_Mol008192	cymsin_chr08	155096196	155096598	403	.	5.42049	3.64e-08	0.00012099	8
A_peak_305840	cymsin_Mol020002	cymsin_chr19	63887431	63888100	670	.	5.42049	3.64e-08	0.00012099	8
A_peak_299620	cymsin_Mol008838	cymsin_chr18	93971692	93971965	274	.	5.42049	3.64e-08	0.00012099	8
A_peak_165220	cymsin_Mol001926	cymsin_chr08	58254437	58254939	503	.	5.42049	3.64e-08	0.00012099	8
A_peak_93120	cymsin_Mol006449	cymsin_chr04	97688473	97688949	477	.	5.42049	3.64e-08	0.00012099	8
A_peak_213602	cymsin_Mol018146	cymsin_chr11	37976026	37976670	645	.	5.42049	3.64e-08	0.00012099	8
A_peak_176565	cymsin_Mol006052	cymsin_chr08	169365839	169366255	417	.	5.42049	3.64e-08	0.00012099	8
A_peak_225646	cymsin_Mol025494	cymsin_chr12	17648874	17649445	572	.	5.42049	3.64e-08	0.00012099	8
A_peak_276334	cymsin_Mol001620	cymsin_chr16	84602832	84603724	893	.	5.42049	3.64e-08	0.00012099	8
A_peak_96986	cymsin_Mol022534	cymsin_chr04	143507220	143507566	347	.	5.42049	3.64e-08	0.00012099	8
A_peak_193490	cymsin_Mol002881	cymsin_chr09	141888078	141888521	444	.	5.42049	3.64e-08	0.00012099	8
A_peak_195311	cymsin_Mol016856	cymsin_chr10	2057510	2058195	686	.	5.42049	3.64e-08	0.00012099	8
A_peak_138295	cymsin_Mol024856	cymsin_chr06	150195120	150195744	625	.	5.42049	3.64e-08	0.00012099	8
A_peak_135500	cymsin_Mol009722	cymsin_chr06	116061843	116062229	387	.	5.42049	3.64e-08	0.00012099	8
A_peak_231012	cymsin_Mol003781	cymsin_chr12	74983575	74983991	417	.	5.42049	3.64e-08	0.00012099	8
A_peak_85677	cymsin_Mol022281	cymsin_chr04	29491066	29491945	880	.	5.42049	3.64e-08	0.00012099	8
A_peak_314962	cymsin_Mol005543	cymsin_chr20	53173710	53174028	319	.	5.42049	3.64e-08	0.00012099	8
A_peak_201695	cymsin_Mol014915	cymsin_chr10	60206069	60206422	354	.	5.42049	3.64e-08	0.00012099	8
A_peak_128417	cymsin_Mol009256	cymsin_chr06	53776605	53777161	557	.	5.42049	3.64e-08	0.00012099	8
A_peak_250100	cymsin_Mol026032	cymsin_chr14	38590944	38591655	712	.	5.42049	3.64e-08	0.00012099	8
A_peak_137973	cymsin_Mol019176	cymsin_chr06	145639886	145640246	361	.	5.42049	3.64e-08	0.00012099	8
A_peak_250170	cymsin_Mol010622	cymsin_chr14	39421887	39422227	341	.	5.42049	3.64e-08	0.00012099	8
A_peak_63861	cymsin_Mol010635	cymsin_chr02	294879795	294880481	687	.	5.42049	3.64e-08	0.00012099	8
A_peak_287628	cymsin_Mol015627	cymsin_chr17	82179165	82179535	371	.	5.42049	3.64e-08	0.00012099	8
A_peak_302413	cymsin_Mol011445	cymsin_chr19	28396578	28396957	380	.	5.42049	3.64e-08	0.00012099	8
A_peak_277924	cymsin_Mol003312	cymsin_chr16	102455386	102455811	426	.	5.42049	3.64e-08	0.00012099	8
A_peak_174215	cymsin_Mol014478	cymsin_chr08	143316311	143316783	473	.	5.42049	3.64e-08	0.00012099	8
A_peak_43512	cymsin_Mol005637	cymsin_chr02	94943189	94943557	369	.	5.42049	3.64e-08	0.00012099	8
A_peak_106996	cymsin_Mol014961	cymsin_chr05	46753194	46753684	491	.	5.42049	3.64e-08	0.00012099	8
A_peak_98593	cymsin_Mol013985	cymsin_chr04	159763570	159764303	734	.	5.42049	3.64e-08	0.00012099	8
A_peak_92142	cymsin_Mol004095	cymsin_chr04	87508771	87509710	940	.	5.42049	3.64e-08	0.00012099	8
A_peak_201850	cymsin_Mol015588	cymsin_chr10	61654150	61654614	465	.	5.42049	3.64e-08	0.00012099	8
A_peak_237703	cymsin_Mol013188	cymsin_chr13	23516515	23516978	464	.	5.42049	3.64e-08	0.00012099	8
A_peak_110493	cymsin_Mol022228	cymsin_chr05	82186380	82187025	646	.	5.42049	3.64e-08	0.00012099	8
A_peak_65020	cymsin_Mol012217	cymsin_chr03	2287388	2287792	405	.	5.42049	3.64e-08	0.00012099	8
A_peak_265852	cymsin_Mol008976	cymsin_chr15	81077151	81077462	312	.	5.42049	3.64e-08	0.00012099	8
A_peak_164291	cymsin_Mol005588	cymsin_chr08	47586508	47586943	436	.	5.42049	3.64e-08	0.00012099	8
A_peak_301271	cymsin_Mol011429	cymsin_chr19	16309705	16310386	682	.	5.42049	3.64e-08	0.00012099	8
A_peak_284195	cymsin_Mol003115	cymsin_chr17	52526703	52527253	551	.	5.42049	3.64e-08	0.00012099	8
A_peak_73053	cymsin_Mol007522	cymsin_chr03	117567653	117568279	627	.	5.42049	3.64e-08	0.00012099	8
A_peak_66886	cymsin_Mol000199	cymsin_chr03	20902491	20903270	780	.	5.42049	3.64e-08	0.00012099	8
A_peak_36119	cymsin_Mol009228	cymsin_chr02	25077658	25078234	577	.	5.42049	3.64e-08	0.00012099	8
A_peak_42998	cymsin_Mol020206	cymsin_chr02	89202046	89202647	602	.	5.42049	3.64e-08	0.00012099	8
A_peak_24101	cymsin_Mol007665	cymsin_chr01	247850323	247850630	308	.	5.42049	3.64e-08	0.00012099	8
A_peak_324801	cymsin_Mol028814	cymsin_contig5284	56263	56911	649	.	5.42049	3.64e-08	0.00012099	8
A_peak_330964	cymsin_Mol029309	cymsin_contig8190	33772	34392	621	.	5.42049	3.64e-08	0.00012099	8
A_peak_150179	cymsin_Mol007307	cymsin_chr07	97559339	97560023	685	.	5.42049	3.64e-08	0.00012099	8
A_peak_138269	cymsin_Mol025224	cymsin_chr06	149960631	149961164	534	.	5.42049	3.64e-08	0.00012099	8
A_peak_294795	cymsin_Mol024560	cymsin_chr18	51631636	51632144	509	.	5.42049	3.64e-08	0.00012099	8
A_peak_134992	cymsin_Mol004278	cymsin_chr06	111185311	111186022	712	.	5.42049	3.64e-08	0.00012099	8
A_peak_216511	cymsin_Mol004102	cymsin_chr11	64889381	64889875	495	.	5.42049	3.64e-08	0.00012099	8
A_peak_217114	cymsin_Mol026101	cymsin_chr11	70963809	70964200	392	.	5.42049	3.64e-08	0.00012099	8
A_peak_66158	cymsin_Mol000086	cymsin_chr03	13983276	13983718	443	.	5.42049	3.64e-08	0.00012099	8
A_peak_237654	cymsin_Mol013182	cymsin_chr13	22963687	22964205	519	.	5.42049	3.64e-08	0.00012099	8
A_peak_278476	cymsin_Mol018955	cymsin_chr16	106826883	106827761	879	.	5.42049	3.64e-08	0.00012099	8
A_peak_166853	cymsin_Mol009076	cymsin_chr08	74428869	74429456	588	.	5.42049	3.64e-08	0.00012099	8
A_peak_306635	cymsin_Mol008278	cymsin_chr19	70555371	70556238	868	.	5.42049	3.64e-08	0.00012099	8
A_peak_202118	cymsin_Mol019753	cymsin_chr10	64330014	64330644	631	.	5.42049	3.64e-08	0.00012099	8
A_peak_287235	cymsin_Mol003342	cymsin_chr17	78515186	78515650	465	.	5.42049	3.64e-08	0.00012099	8
A_peak_299977	cymsin_Mol027360	cymsin_chr19	3552135	3552922	788	.	5.41694	7.62e-10	4.17e-06	14
A_peak_212533	cymsin_Mol025943	cymsin_chr11	25851152	25851595	444	.	5.41694	7.62e-10	4.17e-06	14
A_peak_267861	cymsin_Mol021908	cymsin_chr16	3752099	3752628	530	.	5.41694	7.62e-10	4.17e-06	14
A_peak_182696	cymsin_Mol002645	cymsin_chr09	36816271	36817442	1172	.	5.41694	7.62e-10	4.17e-06	14
A_peak_143363	cymsin_Mol008523	cymsin_chr07	20709733	20710229	497	.	5.40423	2.52e-08	8.71e-05	9
A_peak_106473	cymsin_Mol011252	cymsin_chr05	40865179	40865632	454	.	5.40423	2.52e-08	8.71e-05	9
A_peak_165060	cymsin_Mol027045	cymsin_chr08	56336215	56336529	315	.	5.38545	7.71e-11	5.74e-07	17
A_peak_197447	cymsin_Mol003416	cymsin_chr10	23371635	23372127	493	.	5.3848	4.18e-08	0.000121969	8
A_peak_289235	cymsin_Mol018295	cymsin_chr17	97889157	97889723	567	.	5.3848	4.18e-08	0.000121969	8
A_peak_166246	cymsin_Mol020055	cymsin_chr08	68243180	68243822	643	.	5.3848	4.18e-08	0.000121969	8
A_peak_43537	cymsin_Mol005634	cymsin_chr02	95103758	95104184	427	.	5.3848	4.18e-08	0.000121969	8
A_peak_182437	cymsin_Mol002613	cymsin_chr09	34548113	34548427	315	.	5.3848	4.18e-08	0.000121969	8
A_peak_135606	cymsin_Mol009715	cymsin_chr06	116947996	116948448	453	.	5.3848	4.18e-08	0.000121969	8
A_peak_136077	cymsin_Mol011077	cymsin_chr06	121107905	121108218	314	.	5.38067	1.56e-08	5.65e-05	10
A_peak_158891	cymsin_Mol022639	cymsin_chr07	181956016	181956618	603	.	5.38067	1.56e-08	5.65e-05	10
A_peak_122579	cymsin_Mol017278	cymsin_chr05	195797752	195798146	395	.	5.38067	1.56e-08	5.65e-05	10
A_peak_102902	cymsin_Mol018710	cymsin_chr05	2590054	2590559	506	.	5.38067	1.56e-08	5.65e-05	10
A_peak_122537	cymsin_Mol017270	cymsin_chr05	195400230	195401590	1361	.	5.38067	1.56e-08	5.65e-05	10
A_peak_104856	cymsin_Mol024697	cymsin_chr05	23293915	23294278	364	.	5.38067	1.56e-08	5.65e-05	10
A_peak_147198	cymsin_Mol025918	cymsin_chr07	61481698	61482369	672	.	5.38067	1.56e-08	5.65e-05	10
A_peak_90808	cymsin_Mol001196	cymsin_chr04	72638546	72638969	424	.	5.371	1.25e-12	1.41e-08	22
A_peak_246106	cymsin_Mol013395	cymsin_chr13	102937757	102938124	368	.	5.3612	8.69e-09	3.29e-05	11
A_peak_251407	cymsin_Mol002891	cymsin_chr14	52177111	52177805	695	.	5.361	2.96e-08	0.000101256	9
A_peak_105248	cymsin_Mol024662	cymsin_chr05	27602621	27603468	848	.	5.35907	8.61e-11	6.3e-07	17
A_peak_265816	cymsin_Mol019298	cymsin_chr15	80722890	80723412	523	.	5.35907	8.61e-11	6.3e-07	17
A_peak_297900	cymsin_Mol021661	cymsin_chr18	78042949	78043383	435	.	5.35907	8.61e-11	6.3e-07	17
A_peak_140912	cymsin_Mol013849	cymsin_chr06	183922414	183923006	593	.	5.35907	8.61e-11	6.3e-07	17
A_peak_289223	cymsin_Mol018291	cymsin_chr17	97777960	97778712	753	.	5.34169	1.79e-08	6.37e-05	10
A_peak_117355	cymsin_Mol023360	cymsin_chr05	146490764	146491622	859	.	5.33716	5.03e-08	0.000144391	8
A_peak_46829	cymsin_Mol009289	cymsin_chr02	127400536	127400963	428	.	5.33716	5.03e-08	0.000144391	8
A_peak_65810	cymsin_Mol002792	cymsin_chr03	10546873	10547235	363	.	5.33716	5.03e-08	0.000144391	8
A_peak_99914	cymsin_Mol012053	cymsin_chr04	175794436	175795241	806	.	5.33716	5.03e-08	0.000144391	8
A_peak_327224	cymsin_Mol025561	cymsin_contig6376	60082	60679	598	.	5.33716	5.03e-08	0.000144391	8
A_peak_63757	cymsin_Mol021780	cymsin_chr02	293853990	293854496	507	.	5.33716	5.03e-08	0.000144391	8
A_peak_300713	cymsin_Mol012160	cymsin_chr19	11325201	11325640	440	.	5.33716	5.03e-08	0.000144391	8
A_peak_246075	cymsin_Mol013386	cymsin_chr13	102716675	102717078	404	.	5.33716	5.03e-08	0.000144391	8
A_peak_88862	cymsin_Mol000081	cymsin_chr04	55106369	55106929	561	.	5.31847	3.47e-08	0.000116025	9
A_peak_38975	cymsin_Mol014059	cymsin_chr02	51823801	51824739	939	.	5.31847	3.47e-08	0.000116025	9
A_peak_88359	cymsin_Mol000047	cymsin_chr04	51243170	51243788	619	.	5.31847	3.47e-08	0.000116025	9
A_peak_29399	cymsin_Mol014664	cymsin_chr01	319464677	319465311	635	.	5.30076	2.56e-09	1.18e-05	13
A_peak_194282	cymsin_Mol015405	cymsin_chr09	150907190	150907602	413	.	5.29035	6.02e-08	0.000161864	8
A_peak_207952	cymsin_Mol009421	cymsin_chr10	126460156	126460881	726	.	5.29035	6.02e-08	0.000161864	8
A_peak_74558	cymsin_Mol019057	cymsin_chr03	133293553	133293881	329	.	5.28846	8.08e-13	9.61e-09	23
A_peak_163447	cymsin_Mol003551	cymsin_chr08	39630906	39631239	334	.	5.2766	4.05e-08	0.00012099	9
A_peak_138743	cymsin_Mol018218	cymsin_chr06	156869363	156869807	445	.	5.2766	4.05e-08	0.00012099	9
A_peak_123126	cymsin_Mol001329	cymsin_chr06	2762052	2762388	337	.	5.2766	4.05e-08	0.00012099	9
A_peak_75434	cymsin_Mol022319	cymsin_chr03	142018531	142018943	413	.	5.2766	4.05e-08	0.00012099	9
A_peak_236868	cymsin_Mol013908	cymsin_chr13	13236988	13237359	372	.	5.2766	4.05e-08	0.00012099	9
A_peak_234074	cymsin_Mol022315	cymsin_chr12	103519181	103519833	653	.	5.2766	4.05e-08	0.00012099	9
A_peak_111305	cymsin_Mol002956	cymsin_chr05	90422866	90424134	1269	.	5.2766	4.05e-08	0.00012099	9
A_peak_148642	cymsin_Mol023191	cymsin_chr07	77021685	77022494	810	.	5.2766	4.05e-08	0.00012099	9
A_peak_163967	cymsin_Mol025618	cymsin_chr08	44193970	44194312	343	.	5.2766	4.05e-08	0.00012099	9
A_peak_308110	cymsin_Mol019286	cymsin_chr19	84691034	84691718	685	.	5.2766	4.05e-08	0.00012099	9
A_peak_275029	cymsin_Mol003931	cymsin_chr16	72696321	72696760	440	.	5.2766	4.05e-08	0.00012099	9
A_peak_281686	cymsin_Mol000957	cymsin_chr17	30466661	30467033	373	.	5.2766	4.05e-08	0.00012099	9
A_peak_143841	cymsin_Mol014335	cymsin_chr07	26196754	26197541	788	.	5.2766	4.05e-08	0.00012099	9
A_peak_148662	cymsin_Mol023192	cymsin_chr07	77180073	77180677	605	.	5.2766	4.05e-08	0.00012099	9
A_peak_245896	cymsin_Mol009057	cymsin_chr13	100926178	100926589	412	.	5.2766	4.05e-08	0.00012099	9
A_peak_61172	cymsin_Mol007153	cymsin_chr02	269372415	269372939	525	.	5.2766	4.05e-08	0.00012099	9
A_peak_109036	cymsin_Mol017409	cymsin_chr05	66552508	66553033	526	.	5.26533	7.31e-14	1.08e-09	26
A_peak_250193	cymsin_Mol010620	cymsin_chr14	39648582	39649092	511	.	5.24436	7.18e-08	0.000190884	8
A_peak_60486	cymsin_Mol025357	cymsin_chr02	261431754	261432192	439	.	5.24436	7.18e-08	0.000190884	8
A_peak_231192	cymsin_Mol003794	cymsin_chr12	76523306	76523688	383	.	5.24436	7.18e-08	0.000190884	8
A_peak_300715	cymsin_Mol012161	cymsin_chr19	11348414	11348944	531	.	5.24436	7.18e-08	0.000190884	8
A_peak_204308	cymsin_Mol001500	cymsin_chr10	86406850	86407298	449	.	5.24436	7.18e-08	0.000190884	8
A_peak_315472	cymsin_Mol020512	cymsin_chr20	58259910	58260390	481	.	5.23944	1.03e-12	1.2e-08	23
A_peak_67242	cymsin_Mol000242	cymsin_chr03	23940422	23940914	493	.	5.23944	1.03e-12	1.2e-08	23
A_peak_136224	cymsin_Mol011067	cymsin_chr06	122286460	122286811	352	.	5.23538	4.71e-08	0.000135719	9
A_peak_56509	cymsin_Mol009539	cymsin_chr02	222338310	222338982	673	.	5.23538	4.71e-08	0.000135719	9
A_peak_203438	cymsin_Mol023830	cymsin_chr10	77835441	77836004	564	.	5.22806	2.71e-08	9.31e-05	10
A_peak_300301	cymsin_Mol028606	cymsin_chr19	6425006	6425391	386	.	5.21968	4.85e-17	1.22e-12	35
A_peak_76915	cymsin_Mol019716	cymsin_chr03	155915752	155916121	370	.	5.21683	7.33e-09	2.87e-05	12
A_peak_316542	cymsin_Mol023621	cymsin_chr20	71079918	71080494	577	.	5.21556	3.13e-11	2.58e-07	19
A_peak_91523	cymsin_Mol016079	cymsin_chr04	80829496	80830037	542	.	5.19916	8.53e-08	0.000222587	8
A_peak_302313	cymsin_Mol012910	cymsin_chr19	27587350	27588227	878	.	5.19916	8.53e-08	0.000222587	8
A_peak_59090	cymsin_Mol016071	cymsin_chr02	246947527	246948221	695	.	5.19916	8.53e-08	0.000222587	8
A_peak_160440	cymsin_Mol013739	cymsin_chr08	10679969	10680780	812	.	5.19916	8.53e-08	0.000222587	8
A_peak_160108	cymsin_Mol008678	cymsin_chr08	7619464	7619954	491	.	5.19916	8.53e-08	0.000222587	8
A_peak_263211	cymsin_Mol011780	cymsin_chr15	54768662	54769203	542	.	5.19481	5.47e-08	0.000149245	9
A_peak_186813	cymsin_Mol020382	cymsin_chr09	79249812	79250493	682	.	5.19481	5.47e-08	0.000149245	9
A_peak_46588	cymsin_Mol026280	cymsin_chr02	124446570	124447126	557	.	5.18578	8.23e-09	3.12e-05	12
A_peak_202438	cymsin_Mol026240	cymsin_chr10	67639251	67639509	259	.	5.17081	2.8e-13	3.66e-09	25
A_peak_244332	cymsin_Mol023933	cymsin_chr13	83466800	83467224	425	.	5.17013	1.52e-24	1.07e-19	56
A_peak_221528	cymsin_Mol014657	cymsin_chr11	114252008	114252437	430	.	5.15516	4.46e-09	1.91e-05	13
A_peak_288062	cymsin_Mol028233	cymsin_chr17	86433711	86434149	439	.	5.15503	1.85e-08	6.53e-05	11
A_peak_153055	cymsin_Mol027880	cymsin_chr07	129241976	129242889	914	.	5.15503	1.85e-08	6.53e-05	11
A_peak_65853	cymsin_Mol002804	cymsin_chr03	11030116	11030711	596	.	5.15495	3.54e-08	0.000117978	10
A_peak_121400	cymsin_Mol017374	cymsin_chr05	184356380	184356929	550	.	5.15485	6.33e-08	0.00016943	9
A_peak_300110	cymsin_Mol028314	cymsin_chr19	4846747	4847129	383	.	5.15485	6.33e-08	0.00016943	9
A_peak_176818	cymsin_Mol006000	cymsin_chr08	171383191	171383582	392	.	5.15485	6.33e-08	0.00016943	9
A_peak_46006	cymsin_Mol002183	cymsin_chr02	118898006	118898794	789	.	5.15474	1.01e-07	0.00025878	8
A_peak_73024	cymsin_Mol007525	cymsin_chr03	117305358	117306136	779	.	5.15474	1.01e-07	0.00025878	8
A_peak_226687	cymsin_Mol015502	cymsin_chr12	26977258	26977892	635	.	5.15474	1.01e-07	0.00025878	8
A_peak_257154	cymsin_Mol000501	cymsin_chr14	100321983	100322609	627	.	5.15474	1.01e-07	0.00025878	8
A_peak_235155	cymsin_Mol016898	cymsin_chr12	115424969	115425335	367	.	5.15474	1.01e-07	0.00025878	8
A_peak_147915	cymsin_Mol009869	cymsin_chr07	68995862	68996700	839	.	5.15474	1.01e-07	0.00025878	8
A_peak_153395	cymsin_Mol023016	cymsin_chr07	132192966	132193280	315	.	5.15474	1.01e-07	0.00025878	8
A_peak_51426	cymsin_Mol015269	cymsin_chr02	174045563	174045940	378	.	5.15474	1.01e-07	0.00025878	8
A_peak_293980	cymsin_Mol010778	cymsin_chr18	44764379	44764777	399	.	5.15474	1.01e-07	0.00025878	8
A_peak_262709	cymsin_Mol013015	cymsin_chr15	49573187	49573752	566	.	5.15474	1.01e-07	0.00025878	8
A_peak_107476	cymsin_Mol003962	cymsin_chr05	51179954	51180389	436	.	5.15474	1.01e-07	0.00025878	8
A_peak_224096	cymsin_Mol020314	cymsin_chr12	3414149	3414511	363	.	5.15474	1.01e-07	0.00025878	8
A_peak_51630	cymsin_Mol013719	cymsin_chr02	176793925	176794482	558	.	5.15474	1.01e-07	0.00025878	8
A_peak_134693	cymsin_Mol008242	cymsin_chr06	108614420	108614983	564	.	5.15474	1.01e-07	0.00025878	8
A_peak_37268	cymsin_Mol019195	cymsin_chr02	37045406	37046155	750	.	5.15474	1.01e-07	0.00025878	8
A_peak_166787	cymsin_Mol009068	cymsin_chr08	73886031	73886334	304	.	5.15474	1.01e-07	0.00025878	8
A_peak_111281	cymsin_Mol002957	cymsin_chr05	90210598	90211198	601	.	5.15474	1.01e-07	0.00025878	8
A_peak_63186	cymsin_Mol024746	cymsin_chr02	288943596	288943937	342	.	5.15474	1.01e-07	0.00025878	8
A_peak_50496	cymsin_Mol012373	cymsin_chr02	164528137	164528454	318	.	5.15474	1.01e-07	0.00025878	8
A_peak_243625	cymsin_Mol008078	cymsin_chr13	76376543	76376983	441	.	5.15474	1.01e-07	0.00025878	8
A_peak_236132	cymsin_Mol011904	cymsin_chr13	3381482	3381808	327	.	5.15474	1.01e-07	0.00025878	8
A_peak_160280	cymsin_Mol013723	cymsin_chr08	9493311	9494288	978	.	5.15474	1.01e-07	0.00025878	8
A_peak_114460	cymsin_Mol020729	cymsin_chr05	120570157	120570804	648	.	5.15474	1.01e-07	0.00025878	8
A_peak_136031	cymsin_Mol015487	cymsin_chr06	120530497	120531524	1028	.	5.15474	1.01e-07	0.00025878	8
A_peak_191059	cymsin_Mol018003	cymsin_chr09	117674073	117674386	314	.	5.15474	1.01e-07	0.00025878	8
A_peak_62533	cymsin_Mol007942	cymsin_chr02	283210654	283211370	717	.	5.15474	1.01e-07	0.00025878	8
A_peak_110293	cymsin_Mol016285	cymsin_chr05	80008767	80009143	377	.	5.15474	1.01e-07	0.00025878	8
A_peak_310879	cymsin_Mol005449	cymsin_chr20	18543441	18543951	511	.	5.15474	1.01e-07	0.00025878	8
A_peak_205639	cymsin_Mol017543	cymsin_chr10	101147998	101148569	572	.	5.15474	1.01e-07	0.00025878	8
A_peak_40102	cymsin_Mol010744	cymsin_chr02	61943022	61943636	615	.	5.15474	1.01e-07	0.00025878	8
A_peak_98796	cymsin_Mol028390	cymsin_chr04	162118401	162118801	401	.	5.15474	1.01e-07	0.00025878	8
A_peak_274825	cymsin_Mol003911	cymsin_chr16	70823255	70824054	800	.	5.15474	1.01e-07	0.00025878	8
A_peak_176667	cymsin_Mol006032	cymsin_chr08	170135816	170136450	635	.	5.15474	1.01e-07	0.00025878	8
A_peak_287120	cymsin_Mol003337	cymsin_chr17	77332163	77332939	777	.	5.15474	1.01e-07	0.00025878	8
A_peak_271677	cymsin_Mol000564	cymsin_chr16	39254494	39255043	550	.	5.15474	1.01e-07	0.00025878	8
A_peak_234668	cymsin_Mol011641	cymsin_chr12	110394236	110394750	515	.	5.15474	1.01e-07	0.00025878	8
A_peak_104142	cymsin_Mol019913	cymsin_chr05	15513492	15514209	718	.	5.1222	2.09e-08	7.31e-05	11
A_peak_288990	cymsin_Mol012834	cymsin_chr17	95203526	95204139	614	.	5.1222	2.09e-08	7.31e-05	11
A_peak_320130	cymsin_Mol029562	cymsin_contig2966	9136	9661	526	.	5.1222	2.09e-08	7.31e-05	11
A_peak_121228	cymsin_Mol029476	cymsin_chr05	182785289	182785613	325	.	5.1222	2.09e-08	7.31e-05	11
A_peak_229422	cymsin_Mol017140	cymsin_chr12	57739672	57740064	393	.	5.1222	2.09e-08	7.31e-05	11
A_peak_222531	cymsin_Mol018551	cymsin_chr11	125620519	125620953	435	.	5.11551	7.31e-08	0.000193691	9
A_peak_273966	cymsin_Mol023546	cymsin_chr16	62856654	62857320	667	.	5.11551	7.31e-08	0.000193691	9
A_peak_139467	cymsin_Mol006127	cymsin_chr06	169721903	169722629	727	.	5.11106	1.19e-07	0.000295128	8
A_peak_207771	cymsin_Mol004364	cymsin_chr10	124515446	124515835	390	.	5.11106	1.19e-07	0.000295128	8
A_peak_135893	cymsin_Mol011385	cymsin_chr06	119349737	119350407	671	.	5.11106	1.19e-07	0.000295128	8
A_peak_292642	cymsin_Mol003704	cymsin_chr18	32344434	32344857	424	.	5.11106	1.19e-07	0.000295128	8
A_peak_74998	cymsin_Mol006362	cymsin_chr03	137456837	137458046	1210	.	5.11106	1.19e-07	0.000295128	8
A_peak_208596	cymsin_Mol012900	cymsin_chr10	133257028	133257379	352	.	5.11106	1.19e-07	0.000295128	8
A_peak_197669	cymsin_Mol006090	cymsin_chr10	25310776	25311049	274	.	5.09008	2.69e-10	1.67e-06	17
A_peak_140891	cymsin_Mol013851	cymsin_chr06	183693496	183693839	344	.	5.08386	4.59e-08	0.000132346	10
A_peak_91052	cymsin_Mol020700	cymsin_chr04	75346675	75347043	369	.	5.07677	8.42e-08	0.000220206	9
A_peak_234427	cymsin_Mol017167	cymsin_chr12	107938891	107939398	508	.	5.07677	8.42e-08	0.000220206	9
A_peak_288628	cymsin_Mol012352	cymsin_chr17	91568448	91569207	760	.	5.06812	1.4e-07	0.00034389	8
A_peak_300764	cymsin_Mol012170	cymsin_chr19	11727125	11727787	663	.	5.06812	1.4e-07	0.00034389	8
A_peak_119675	cymsin_Mol015159	cymsin_chr05	167070001	167070916	916	.	5.06812	1.4e-07	0.00034389	8
A_peak_194122	cymsin_Mol018787	cymsin_chr09	149531040	149531788	749	.	5.06812	1.4e-07	0.00034389	8
A_peak_131274	cymsin_Mol001535	cymsin_chr06	77156369	77157147	779	.	5.06812	1.4e-07	0.00034389	8
A_peak_73871	cymsin_Mol007027	cymsin_chr03	125683845	125684428	584	.	5.06523	6.17e-11	4.7e-07	19
A_peak_108923	cymsin_Mol027450	cymsin_chr05	65601072	65601370	299	.	5.06523	6.17e-11	4.7e-07	19
A_peak_244710	cymsin_Mol008157	cymsin_chr13	87543670	87543967	298	.	5.06523	6.17e-11	4.7e-07	19
A_peak_330204	cymsin_Mol018977	cymsin_contig785	405959	406711	753	.	5.06135	6.62e-10	3.69e-06	16
A_peak_76442	cymsin_Mol015933	cymsin_chr03	151462799	151463167	369	.	5.06135	6.62e-10	3.69e-06	16
A_peak_91996	cymsin_Mol025289	cymsin_chr04	85889580	85889922	343	.	5.05581	6.51e-09	2.6e-05	13
A_peak_177005	cymsin_Mol001860	cymsin_chr08	173000923	173001655	733	.	5.05581	6.51e-09	2.6e-05	13
A_peak_233892	cymsin_Mol018247	cymsin_chr12	101383431	101384021	591	.	5.05581	6.51e-09	2.6e-05	13
A_peak_150799	cymsin_Mol011350	cymsin_chr07	104550258	104550772	515	.	5.05581	6.51e-09	2.6e-05	13
A_peak_304612	cymsin_Mol014126	cymsin_chr19	51166046	51166582	537	.	5.05581	6.51e-09	2.6e-05	13
A_peak_281950	cymsin_Mol029637	cymsin_chr17	33050486	33051328	843	.	5.05581	6.51e-09	2.6e-05	13
A_peak_36920	cymsin_Mol007871	cymsin_chr02	33022835	33023904	1070	.	5.05581	6.51e-09	2.6e-05	13
A_peak_161292	cymsin_Mol013946	cymsin_chr08	20094672	20094952	281	.	5.04727	5.24e-08	0.000148402	10
A_peak_46591	cymsin_Mol026279	cymsin_chr02	124484922	124485391	470	.	5.04727	5.24e-08	0.000148402	10
A_peak_106464	cymsin_Mol011249	cymsin_chr05	40777465	40777935	471	.	5.04727	5.24e-08	0.000148402	10
A_peak_191577	cymsin_Mol014871	cymsin_chr09	122666825	122667276	452	.	5.04727	5.24e-08	0.000148402	10
A_peak_133450	cymsin_Mol015615	cymsin_chr06	96171958	96172595	638	.	5.04727	5.24e-08	0.000148402	10
A_peak_284394	cymsin_Mol003122	cymsin_chr17	54066669	54067351	683	.	5.04727	5.24e-08	0.000148402	10
A_peak_280126	cymsin_Mol015789	cymsin_chr17	16301425	16301900	476	.	5.04727	5.24e-08	0.000148402	10
A_peak_246151	cymsin_Mol013401	cymsin_chr13	103468559	103469034	476	.	5.04727	5.24e-08	0.000148402	10
A_peak_114937	cymsin_Mol012808	cymsin_chr05	125667634	125668276	643	.	5.04727	5.24e-08	0.000148402	10
A_peak_44249	cymsin_Mol019834	cymsin_chr02	102289596	102290533	938	.	5.04727	5.24e-08	0.000148402	10
A_peak_280529	cymsin_Mol003530	cymsin_chr17	19928523	19929333	811	.	5.04727	5.24e-08	0.000148402	10
A_peak_63876	cymsin_Mol010638	cymsin_chr02	295007728	295008217	490	.	5.04727	5.24e-08	0.000148402	10
A_peak_150744	cymsin_Mol027633	cymsin_chr07	103864215	103864624	410	.	5.04727	5.24e-08	0.000148402	10
A_peak_91757	cymsin_Mol016831	cymsin_chr04	83003062	83003428	367	.	5.04727	5.24e-08	0.000148402	10
A_peak_309279	cymsin_Mol017251	cymsin_chr20	1809427	1809769	343	.	5.04727	5.24e-08	0.000148402	10
A_peak_218509	cymsin_Mol007532	cymsin_chr11	84021753	84022152	400	.	5.04727	5.24e-08	0.000148402	10
A_peak_260439	cymsin_Mol000854	cymsin_chr15	24593206	24593807	602	.	5.04727	5.24e-08	0.000148402	10
A_peak_38098	cymsin_Mol012011	cymsin_chr02	44151803	44152827	1025	.	5.04727	5.24e-08	0.000148402	10
A_peak_307889	cymsin_Mol020068	cymsin_chr19	81725202	81725713	512	.	5.04727	5.24e-08	0.000148402	10
A_peak_210668	cymsin_Mol012316	cymsin_chr11	5742419	5742913	495	.	5.04727	5.24e-08	0.000148402	10
A_peak_256216	cymsin_Mol004888	cymsin_chr14	91488847	91489145	299	.	5.04727	5.24e-08	0.000148402	10
A_peak_242249	cymsin_Mol000422	cymsin_chr13	65030182	65030542	361	.	5.04727	5.24e-08	0.000148402	10
A_peak_245236	cymsin_Mol009895	cymsin_chr13	93408173	93408786	614	.	5.04727	5.24e-08	0.000148402	10
A_peak_311212	cymsin_Mol013780	cymsin_chr20	21820656	21820987	332	.	5.04727	5.24e-08	0.000148402	10
A_peak_248151	cymsin_Mol018383	cymsin_chr14	14911130	14911715	586	.	5.04727	5.24e-08	0.000148402	10
A_peak_165553	cymsin_Mol001971	cymsin_chr08	61422302	61423154	853	.	5.04727	5.24e-08	0.000148402	10
A_peak_262737	cymsin_Mol013013	cymsin_chr15	49796984	49797431	448	.	5.04727	5.24e-08	0.000148402	10
A_peak_150152	cymsin_Mol007315	cymsin_chr07	97239226	97239561	336	.	5.04727	5.24e-08	0.000148402	10
A_peak_187801	cymsin_Mol009206	cymsin_chr09	88990097	88990382	286	.	5.04727	5.24e-08	0.000148402	10
A_peak_114639	cymsin_Mol018128	cymsin_chr05	122746531	122746971	441	.	5.04727	5.24e-08	0.000148402	10
A_peak_105946	cymsin_Mol009833	cymsin_chr05	35375492	35376195	704	.	5.04727	5.24e-08	0.000148402	10
A_peak_171186	cymsin_Mol025625	cymsin_chr08	112666954	112667225	272	.	5.04727	5.24e-08	0.000148402	10
A_peak_64966	cymsin_Mol028454	cymsin_chr03	1716304	1716695	392	.	5.04727	5.24e-08	0.000148402	10
A_peak_170978	cymsin_Mol002420	cymsin_chr08	111158380	111158995	616	.	5.04727	5.24e-08	0.000148402	10
A_peak_310435	cymsin_Mol006258	cymsin_chr20	14411420	14412195	776	.	5.04727	5.24e-08	0.000148402	10
A_peak_267173	cymsin_Mol023886	cymsin_chr15	95446520	95447091	572	.	5.04125	7.2e-10	3.96e-06	16
A_peak_65851	cymsin_Mol002803	cymsin_chr03	11013456	11014105	650	.	5.0259	1.64e-07	0.000396908	8
A_peak_301727	cymsin_Mol014206	cymsin_chr19	20863268	20863735	468	.	5.0259	1.64e-07	0.000396908	8
A_peak_145444	cymsin_Mol016293	cymsin_chr07	43127839	43128501	663	.	5.0259	1.64e-07	0.000396908	8
A_peak_61215	cymsin_Mol007158	cymsin_chr02	269643286	269643762	477	.	5.0259	1.64e-07	0.000396908	8
A_peak_304830	cymsin_Mol021008	cymsin_chr19	53830177	53830564	388	.	5.01734	7.55e-09	2.91e-05	13
A_peak_310379	cymsin_Mol006249	cymsin_chr20	13882421	13883006	586	.	5.01734	7.55e-09	2.91e-05	13
A_peak_118459	cymsin_Mol027845	cymsin_chr05	154835940	154836654	715	.	5.01734	7.55e-09	2.91e-05	13
A_peak_311430	cymsin_Mol008334	cymsin_chr20	23595492	23595888	397	.	5.01471	5.9e-08	0.000160336	10
A_peak_185021	cymsin_Mol009656	cymsin_chr09	59570503	59570857	355	.	5.01471	5.9e-08	0.000160336	10
A_peak_243924	cymsin_Mol010929	cymsin_chr13	79430032	79430794	763	.	5.01471	5.9e-08	0.000160336	10
A_peak_56670	cymsin_Mol009545	cymsin_chr02	223422345	223423027	683	.	5.01471	5.9e-08	0.000160336	10
A_peak_267593	cymsin_Mol019597	cymsin_chr16	749827	750211	385	.	5.01471	5.9e-08	0.000160336	10
A_peak_124328	cymsin_Mol017940	cymsin_chr06	15569254	15569699	446	.	5.01471	5.9e-08	0.000160336	10
A_peak_128774	cymsin_Mol001168	cymsin_chr06	57058584	57058926	343	.	5.01471	5.9e-08	0.000160336	10
A_peak_109017	cymsin_Mol017407	cymsin_chr05	66365802	66366257	456	.	5.01471	5.9e-08	0.000160336	10
A_peak_148336	cymsin_Mol020721	cymsin_chr07	73497511	73498197	687	.	5.01471	5.9e-08	0.000160336	10
A_peak_286347	cymsin_Mol000514	cymsin_chr17	70711660	70712108	449	.	5.01471	5.9e-08	0.000160336	10
A_peak_170774	cymsin_Mol002407	cymsin_chr08	109573697	109574278	582	.	5.01471	5.9e-08	0.000160336	10
A_peak_269056	cymsin_Mol010471	cymsin_chr16	18364403	18364767	365	.	5.01471	5.9e-08	0.000160336	10
A_peak_209335	cymsin_Mol016345	cymsin_chr10	140891255	140892329	1075	.	5.01471	5.9e-08	0.000160336	10
A_peak_276569	cymsin_Mol015376	cymsin_chr16	86632561	86633145	585	.	5.00101	1.11e-07	0.000276815	9
A_peak_252888	cymsin_Mol004506	cymsin_chr14	65293051	65293357	307	.	4.98437	1.91e-07	0.000452595	8
A_peak_260629	cymsin_Mol000858	cymsin_chr15	25933432	25934297	866	.	4.98437	1.91e-07	0.000452595	8
A_peak_63513	cymsin_Mol009166	cymsin_chr02	291867244	291867690	447	.	4.98437	1.91e-07	0.000452595	8
A_peak_176970	cymsin_Mol001867	cymsin_chr08	172658298	172658957	660	.	4.98437	1.91e-07	0.000452595	8
A_peak_227470	cymsin_Mol006645	cymsin_chr12	35021372	35022083	712	.	4.98437	1.91e-07	0.000452595	8
A_peak_277689	cymsin_Mol003332	cymsin_chr16	100280834	100281191	358	.	4.98437	1.91e-07	0.000452595	8
A_peak_138273	cymsin_Mol025225	cymsin_chr06	150001872	150002236	365	.	4.9501	1.99e-08	6.99e-05	12
A_peak_245814	cymsin_Mol009049	cymsin_chr13	100031367	100031884	518	.	4.94352	2.23e-07	0.00051363	8
A_peak_90522	cymsin_Mol001216	cymsin_chr04	70261435	70262161	727	.	4.94352	2.23e-07	0.00051363	8
A_peak_250267	cymsin_Mol010616	cymsin_chr14	40290899	40291474	576	.	4.94352	2.23e-07	0.00051363	8
A_peak_85831	cymsin_Mol019111	cymsin_chr04	31024598	31024926	329	.	4.94352	2.23e-07	0.00051363	8
A_peak_101929	cymsin_Mol010454	cymsin_chr04	198208014	198208453	440	.	4.94352	2.23e-07	0.00051363	8
A_peak_238043	cymsin_Mol004446	cymsin_chr13	27443606	27443882	277	.	4.91496	2.13e-14	3.4e-10	30
A_peak_171237	cymsin_Mol023089	cymsin_chr08	113282552	113283785	1234	.	4.90334	2.58e-07	0.000589984	8
A_peak_297804	cymsin_Mol020832	cymsin_chr18	76966625	76967259	635	.	4.90334	2.58e-07	0.000589984	8
A_peak_174403	cymsin_Mol024172	cymsin_chr08	145559264	145560079	816	.	4.90334	2.58e-07	0.000589984	8
A_peak_273129	cymsin_Mol017097	cymsin_chr16	54581914	54582237	324	.	4.90334	2.58e-07	0.000589984	8
A_peak_59988	cymsin_Mol001266	cymsin_chr02	256035939	256036383	445	.	4.90334	2.58e-07	0.000589984	8
A_peak_42763	cymsin_Mol008320	cymsin_chr02	87145121	87145439	319	.	4.89152	1.65e-07	0.000398951	9
A_peak_309876	cymsin_Mol011869	cymsin_chr20	9003738	9004463	726	.	4.89152	1.65e-07	0.000398951	9
A_peak_157332	cymsin_Mol012462	cymsin_chr07	167908462	167909030	569	.	4.89152	1.65e-07	0.000398951	9
A_peak_281787	cymsin_Mol000968	cymsin_chr17	31260333	31261559	1227	.	4.89152	1.65e-07	0.000398951	9
A_peak_192158	cymsin_Mol003999	cymsin_chr09	128849574	128850246	673	.	4.89152	1.65e-07	0.000398951	9
A_peak_100753	cymsin_Mol015425	cymsin_chr04	184709588	184710214	627	.	4.89152	1.65e-07	0.000398951	9
A_peak_307743	cymsin_Mol025667	cymsin_chr19	80116184	80116484	301	.	4.89152	1.65e-07	0.000398951	9
A_peak_275350	cymsin_Mol004053	cymsin_chr16	76075066	76075891	826	.	4.89152	1.65e-07	0.000398951	9
A_peak_60841	cymsin_Mol027123	cymsin_chr02	266376746	266377448	703	.	4.89152	1.65e-07	0.000398951	9
A_peak_234567	cymsin_Mol023459	cymsin_chr12	109125355	109126239	885	.	4.88115	1.35e-12	1.52e-08	25
A_peak_126111	cymsin_Mol005239	cymsin_chr06	32456436	32456740	305	.	4.87531	3.05e-12	3.19e-08	24
A_peak_49228	cymsin_Mol009427	cymsin_chr02	151805463	151805889	427	.	4.87531	3.05e-12	3.19e-08	24
A_peak_146747	cymsin_Mol005797	cymsin_chr07	55740483	55740983	501	.	4.86381	2.99e-07	0.000674497	8
A_peak_204233	cymsin_Mol001493	cymsin_chr10	85609714	85610635	922	.	4.86381	2.99e-07	0.000674497	8
A_peak_304074	cymsin_Mol010684	cymsin_chr19	45199170	45199649	480	.	4.86381	2.99e-07	0.000674497	8
A_peak_164587	cymsin_Mol012057	cymsin_chr08	51444854	51445184	331	.	4.86381	2.99e-07	0.000674497	8
A_peak_139479	cymsin_Mol006125	cymsin_chr06	169820622	169820943	322	.	4.86381	2.99e-07	0.000674497	8
A_peak_98896	cymsin_Mol026733	cymsin_chr04	163078546	163078832	287	.	4.86275	1.55e-11	1.35e-07	22
A_peak_99879	cymsin_Mol012047	cymsin_chr04	175414674	175415043	370	.	4.86275	1.55e-11	1.35e-07	22
A_peak_176805	cymsin_Mol006004	cymsin_chr08	171308705	171309123	419	.	4.86183	4.75e-19	1.62e-14	44
A_peak_278789	cymsin_Mol026565	cymsin_chr17	2349317	2349941	625	.	4.85667	6.77e-26	5.48e-21	64
A_peak_48750	cymsin_Mol024530	cymsin_chr02	146239384	146239793	410	.	4.8564	6.84e-09	2.68e-05	14
A_peak_267459	cymsin_Mol019895	cymsin_chr15	98380783	98381419	637	.	4.85608	1.88e-07	0.000447651	9
A_peak_88440	cymsin_Mol000050	cymsin_chr04	51724643	51725227	585	.	4.85608	1.88e-07	0.000447651	9
A_peak_293514	cymsin_Mol024723	cymsin_chr18	40910941	40911326	386	.	4.85608	1.88e-07	0.000447651	9
A_peak_311092	cymsin_Mol027016	cymsin_chr20	20496551	20497105	555	.	4.83903	1.75e-10	1.14e-06	19
A_peak_170452	cymsin_Mol006777	cymsin_chr08	106475339	106475771	433	.	4.83903	1.75e-10	1.14e-06	19
A_peak_227877	cymsin_Mol005475	cymsin_chr12	39412456	39412932	477	.	4.8249	3.45e-07	0.000769644	8
A_peak_251750	cymsin_Mol002922	cymsin_chr14	55149998	55150560	563	.	4.8249	3.45e-07	0.000769644	8
A_peak_169630	cymsin_Mol004144	cymsin_chr08	97685612	97686041	430	.	4.8249	3.45e-07	0.000769644	8
A_peak_247735	cymsin_Mol022759	cymsin_chr14	10155086	10155748	663	.	4.8249	3.45e-07	0.000769644	8
A_peak_174771	cymsin_Mol009283	cymsin_chr08	150401954	150402415	462	.	4.81821	5e-07	0.0010366	7
A_peak_101323	cymsin_Mol011287	cymsin_chr04	191444352	191445256	905	.	4.81821	5e-07	0.0010366	7
A_peak_100096	cymsin_Mol010024	cymsin_chr04	177600948	177601300	353	.	4.81821	5e-07	0.0010366	7
A_peak_205736	cymsin_Mol021923	cymsin_chr10	102192027	102192381	355	.	4.81821	5e-07	0.0010366	7
A_peak_97918	cymsin_Mol005687	cymsin_chr04	152855497	152856059	563	.	4.81821	5e-07	0.0010366	7
A_peak_229133	cymsin_Mol027636	cymsin_chr12	54094063	54094492	430	.	4.81821	5e-07	0.0010366	7
A_peak_33000	cymsin_Mol022905	cymsin_chr01	368014258	368014655	398	.	4.81821	5e-07	0.0010366	7
A_peak_13994	cymsin_Mol027644	cymsin_chr01	136103149	136103460	312	.	4.81821	5e-07	0.0010366	7
A_peak_133541	cymsin_Mol015619	cymsin_chr06	96966387	96966802	416	.	4.81821	5e-07	0.0010366	7
A_peak_123129	cymsin_Mol001330	cymsin_chr06	2800347	2801405	1059	.	4.81821	5e-07	0.0010366	7
A_peak_298732	cymsin_Mol018922	cymsin_chr18	86283628	86284289	662	.	4.81821	5e-07	0.0010366	7
A_peak_272055	cymsin_Mol011980	cymsin_chr16	43154297	43155002	706	.	4.81821	5e-07	0.0010366	7
A_peak_121678	cymsin_Mol024823	cymsin_chr05	187570979	187571911	933	.	4.81821	5e-07	0.0010366	7
A_peak_234916	cymsin_Mol023906	cymsin_chr12	112454874	112455181	308	.	4.81821	5e-07	0.0010366	7
A_peak_120044	cymsin_Mol017012	cymsin_chr05	170705438	170705958	521	.	4.81821	5e-07	0.0010366	7
A_peak_173721	cymsin_Mol007814	cymsin_chr08	138237041	138237345	305	.	4.81821	5e-07	0.0010366	7
A_peak_190810	cymsin_Mol007350	cymsin_chr09	115606468	115607151	684	.	4.81821	5e-07	0.0010366	7
A_peak_230149	cymsin_Mol008799	cymsin_chr12	66495492	66496183	692	.	4.81821	5e-07	0.0010366	7
A_peak_51545	cymsin_Mol013706	cymsin_chr02	175867882	175868476	595	.	4.81821	5e-07	0.0010366	7
A_peak_239285	cymsin_Mol006835	cymsin_chr13	41188811	41189183	373	.	4.81821	5e-07	0.0010366	7
A_peak_159774	cymsin_Mol014103	cymsin_chr08	4006873	4007644	772	.	4.81821	5e-07	0.0010366	7
A_peak_255319	cymsin_Mol001413	cymsin_chr14	84605288	84605610	323	.	4.81821	5e-07	0.0010366	7
A_peak_321628	cymsin_Mol025846	cymsin_contig3760	31998	32377	380	.	4.81821	5e-07	0.0010366	7
A_peak_178058	cymsin_Mol026759	cymsin_chr08	182957069	182957466	398	.	4.81821	5e-07	0.0010366	7
A_peak_53527	cymsin_Mol009965	cymsin_chr02	196823830	196824658	829	.	4.81821	5e-07	0.0010366	7
A_peak_94882	cymsin_Mol016141	cymsin_chr04	117568476	117568808	333	.	4.81821	5e-07	0.0010366	7
A_peak_287848	cymsin_Mol007439	cymsin_chr17	84256196	84256607	412	.	4.81821	5e-07	0.0010366	7
A_peak_256171	cymsin_Mol004889	cymsin_chr14	91178409	91178786	378	.	4.81821	5e-07	0.0010366	7
A_peak_62565	cymsin_Mol007935	cymsin_chr02	283535645	283536377	733	.	4.81821	5e-07	0.0010366	7
A_peak_105454	cymsin_Mol006788	cymsin_chr05	30260813	30261209	397	.	4.81821	5e-07	0.0010366	7
A_peak_142709	cymsin_Mol005206	cymsin_chr07	13614543	13615461	919	.	4.81821	5e-07	0.0010366	7
A_peak_240203	cymsin_Mol010385	cymsin_chr13	48873059	48873857	799	.	4.81821	5e-07	0.0010366	7
A_peak_102245	cymsin_Mol008630	cymsin_chr04	201598104	201598536	433	.	4.81821	5e-07	0.0010366	7
A_peak_114361	cymsin_Mol016275	cymsin_chr05	119341669	119342106	438	.	4.81821	5e-07	0.0010366	7
A_peak_49461	cymsin_Mol009459	cymsin_chr02	153948304	153949575	1272	.	4.81821	5e-07	0.0010366	7
A_peak_258065	cymsin_Mol014503	cymsin_chr15	1102305	1102745	441	.	4.81821	5e-07	0.0010366	7
A_peak_139976	cymsin_Mol014585	cymsin_chr06	175064671	175065422	752	.	4.81821	5e-07	0.0010366	7
A_peak_229209	cymsin_Mol015849	cymsin_chr12	54928642	54929299	658	.	4.81821	5e-07	0.0010366	7
A_peak_202123	cymsin_Mol019755	cymsin_chr10	64379179	64379693	515	.	4.81821	5e-07	0.0010366	7
A_peak_25885	cymsin_Mol016634	cymsin_chr01	267933491	267934624	1134	.	4.81821	5e-07	0.0010366	7
A_peak_262292	cymsin_Mol013821	cymsin_chr15	45014678	45015049	372	.	4.81821	5e-07	0.0010366	7
A_peak_45927	cymsin_Mol002193	cymsin_chr02	118082648	118083055	408	.	4.81821	5e-07	0.0010366	7
A_peak_104366	cymsin_Mol014698	cymsin_chr05	17883669	17884062	394	.	4.81821	5e-07	0.0010366	7
A_peak_133439	cymsin_Mol015614	cymsin_chr06	96058833	96059443	611	.	4.81821	5e-07	0.0010366	7
A_peak_307904	cymsin_Mol020074	cymsin_chr19	81848070	81848485	416	.	4.81821	5e-07	0.0010366	7
A_peak_162397	cymsin_Mol013528	cymsin_chr08	30338663	30339102	440	.	4.81821	5e-07	0.0010366	7
A_peak_268006	cymsin_Mol024117	cymsin_chr16	5666926	5667240	315	.	4.81821	5e-07	0.0010366	7
A_peak_59820	cymsin_Mol001240	cymsin_chr02	254383953	254384986	1034	.	4.81821	5e-07	0.0010366	7
A_peak_186056	cymsin_Mol024203	cymsin_chr09	70934660	70935613	954	.	4.81821	5e-07	0.0010366	7
A_peak_23510	cymsin_Mol018055	cymsin_chr01	241738585	241738865	281	.	4.81821	5e-07	0.0010366	7
A_peak_230740	cymsin_Mol003759	cymsin_chr12	72747805	72748393	589	.	4.81821	5e-07	0.0010366	7
A_peak_266791	cymsin_Mol013133	cymsin_chr15	91130090	91130766	677	.	4.81821	5e-07	0.0010366	7
A_peak_112625	cymsin_Mol019024	cymsin_chr05	102751931	102752820	890	.	4.81821	5e-07	0.0010366	7
A_peak_137129	cymsin_Mol010208	cymsin_chr06	133041869	133042284	416	.	4.81821	5e-07	0.0010366	7
A_peak_90244	cymsin_Mol028136	cymsin_chr04	68008132	68008430	299	.	4.81821	5e-07	0.0010366	7
A_peak_166203	cymsin_Mol020048	cymsin_chr08	67809354	67809799	446	.	4.81821	5e-07	0.0010366	7
A_peak_227716	cymsin_Mol016602	cymsin_chr12	37566872	37567733	862	.	4.81821	5e-07	0.0010366	7
A_peak_119948	cymsin_Mol017007	cymsin_chr05	170065380	170065861	482	.	4.81821	5e-07	0.0010366	7
A_peak_80783	cymsin_Mol026332	cymsin_chr03	190935814	190936173	360	.	4.81821	5e-07	0.0010366	7
A_peak_54036	cymsin_Mol011338	cymsin_chr02	202099897	202100802	906	.	4.81821	5e-07	0.0010366	7
A_peak_301199	cymsin_Mol011417	cymsin_chr19	15733597	15734111	515	.	4.81821	5e-07	0.0010366	7
A_peak_330224	cymsin_Mol018980	cymsin_contig785	595598	596392	795	.	4.81821	5e-07	0.0010366	7
A_peak_228057	cymsin_Mol005490	cymsin_chr12	41090825	41091333	509	.	4.81821	5e-07	0.0010366	7
A_peak_95649	cymsin_Mol008011	cymsin_chr04	128948011	128948423	413	.	4.81821	5e-07	0.0010366	7
A_peak_191294	cymsin_Mol008992	cymsin_chr09	119845150	119845751	602	.	4.81821	5e-07	0.0010366	7
A_peak_268125	cymsin_Mol017292	cymsin_chr16	7206999	7207311	313	.	4.81821	5e-07	0.0010366	7
A_peak_230348	cymsin_Mol008784	cymsin_chr12	68149325	68149704	380	.	4.81821	5e-07	0.0010366	7
A_peak_27727	cymsin_Mol009528	cymsin_chr01	294695628	294696641	1014	.	4.81821	5e-07	0.0010366	7
A_peak_301920	cymsin_Mol025426	cymsin_chr19	23375995	23376443	449	.	4.81821	5e-07	0.0010366	7
A_peak_122031	cymsin_Mol015039	cymsin_chr05	190706922	190707358	437	.	4.81821	5e-07	0.0010366	7
A_peak_35615	cymsin_Mol002352	cymsin_chr02	20030159	20030902	744	.	4.81821	5e-07	0.0010366	7
A_peak_62665	cymsin_Mol007918	cymsin_chr02	284329349	284329832	484	.	4.81821	5e-07	0.0010366	7
A_peak_174059	cymsin_Mol013380	cymsin_chr08	141522801	141523357	557	.	4.81821	5e-07	0.0010366	7
A_peak_216716	cymsin_Mol014377	cymsin_chr11	67029518	67029910	393	.	4.81821	5e-07	0.0010366	7
A_peak_138769	cymsin_Mol018211	cymsin_chr06	157101704	157102293	590	.	4.81821	5e-07	0.0010366	7
A_peak_238402	cymsin_Mol024535	cymsin_chr13	31788106	31788896	791	.	4.81821	5e-07	0.0010366	7
A_peak_280806	cymsin_Mol003606	cymsin_chr17	22580235	22580528	294	.	4.81821	5e-07	0.0010366	7
A_peak_146704	cymsin_Mol005804	cymsin_chr07	55285109	55285993	885	.	4.81821	5e-07	0.0010366	7
A_peak_154728	cymsin_Mol001112	cymsin_chr07	145493590	145494017	428	.	4.81821	5e-07	0.0010366	7
A_peak_292680	cymsin_Mol003710	cymsin_chr18	32699417	32700092	676	.	4.81821	5e-07	0.0010366	7
A_peak_188513	cymsin_Mol001543	cymsin_chr09	95319593	95319988	396	.	4.81821	5e-07	0.0010366	7
A_peak_174075	cymsin_Mol013383	cymsin_chr08	141676005	141676553	549	.	4.81821	5e-07	0.0010366	7
A_peak_98514	cymsin_Mol013972	cymsin_chr04	159099893	159100375	483	.	4.81821	5e-07	0.0010366	7
A_peak_91841	cymsin_Mol016845	cymsin_chr04	83825091	83825707	617	.	4.81821	5e-07	0.0010366	7
A_peak_262053	cymsin_Mol016492	cymsin_chr15	42333898	42334391	494	.	4.81821	5e-07	0.0010366	7
A_peak_116396	cymsin_Mol016403	cymsin_chr05	138659324	138659923	600	.	4.81821	5e-07	0.0010366	7
A_peak_274683	cymsin_Mol025261	cymsin_chr16	69338487	69338866	380	.	4.81821	5e-07	0.0010366	7
A_peak_318335	cymsin_Mol015155	cymsin_contig1886	1134541	1135071	531	.	4.81821	5e-07	0.0010366	7
A_peak_100047	cymsin_Mol010028	cymsin_chr04	177200789	177201248	460	.	4.81821	5e-07	0.0010366	7
A_peak_24883	cymsin_Mol022781	cymsin_chr01	255359061	255359549	489	.	4.81821	5e-07	0.0010366	7
A_peak_241288	cymsin_Mol014454	cymsin_chr13	57315877	57316477	601	.	4.81821	5e-07	0.0010366	7
A_peak_48504	cymsin_Mol002097	cymsin_chr02	143405319	143406034	716	.	4.81821	5e-07	0.0010366	7
A_peak_291338	cymsin_Mol026670	cymsin_chr18	18170900	18171449	550	.	4.81821	5e-07	0.0010366	7
A_peak_172414	cymsin_Mol007590	cymsin_chr08	125256009	125256380	372	.	4.81821	5e-07	0.0010366	7
A_peak_170296	cymsin_Mol006783	cymsin_chr08	105318097	105318834	738	.	4.81821	5e-07	0.0010366	7
A_peak_151280	cymsin_Mol011539	cymsin_chr07	110014075	110014675	601	.	4.81821	5e-07	0.0010366	7
A_peak_114752	cymsin_Mol017702	cymsin_chr05	123946147	123946405	259	.	4.81821	5e-07	0.0010366	7
A_peak_181741	cymsin_Mol001726	cymsin_chr09	28560607	28561045	439	.	4.81821	5e-07	0.0010366	7
A_peak_185601	cymsin_Mol009990	cymsin_chr09	66097150	66098033	884	.	4.81821	5e-07	0.0010366	7
A_peak_124345	cymsin_Mol029448	cymsin_chr06	15681120	15681826	707	.	4.81821	5e-07	0.0010366	7
A_peak_62115	cymsin_Mol023066	cymsin_chr02	278706713	278707215	503	.	4.81821	5e-07	0.0010366	7
A_peak_231031	cymsin_Mol003783	cymsin_chr12	75167638	75168332	695	.	4.81821	5e-07	0.0010366	7
A_peak_189977	cymsin_Mol001452	cymsin_chr09	108624356	108625010	655	.	4.81821	5e-07	0.0010366	7
A_peak_134734	cymsin_Mol008245	cymsin_chr06	108989519	108989899	381	.	4.81821	5e-07	0.0010366	7
A_peak_191258	cymsin_Mol008997	cymsin_chr09	119602260	119602893	634	.	4.81821	5e-07	0.0010366	7
A_peak_72031	cymsin_Mol020305	cymsin_chr03	108520325	108521081	757	.	4.81821	5e-07	0.0010366	7
A_peak_208269	cymsin_Mol022363	cymsin_chr10	129657681	129658484	804	.	4.81821	5e-07	0.0010366	7
A_peak_55163	cymsin_Mol009387	cymsin_chr02	211583079	211583602	524	.	4.81821	5e-07	0.0010366	7
A_peak_98264	cymsin_Mol011311	cymsin_chr04	156256560	156256942	383	.	4.81821	5e-07	0.0010366	7
A_peak_214866	cymsin_Mol021254	cymsin_chr11	49058205	49058649	445	.	4.81821	5e-07	0.0010366	7
A_peak_300898	cymsin_Mol019953	cymsin_chr19	12804032	12804400	369	.	4.81821	5e-07	0.0010366	7
A_peak_53124	cymsin_Mol017153	cymsin_chr02	193059169	193059518	350	.	4.81821	5e-07	0.0010366	7
A_peak_46040	cymsin_Mol002179	cymsin_chr02	119131293	119132479	1187	.	4.81821	5e-07	0.0010366	7
A_peak_64205	cymsin_Mol011690	cymsin_chr02	298526673	298527184	512	.	4.81821	5e-07	0.0010366	7
A_peak_211448	cymsin_Mol018541	cymsin_chr11	14070455	14070996	542	.	4.81821	5e-07	0.0010366	7
A_peak_104702	cymsin_Mol017027	cymsin_chr05	21926893	21927313	421	.	4.81821	5e-07	0.0010366	7
A_peak_79783	cymsin_Mol019522	cymsin_chr03	182342256	182342840	585	.	4.81821	5e-07	0.0010366	7
A_peak_46417	cymsin_Mol009336	cymsin_chr02	122458246	122458568	323	.	4.81821	5e-07	0.0010366	7
A_peak_191614	cymsin_Mol014879	cymsin_chr09	122997474	122998779	1306	.	4.81821	5e-07	0.0010366	7
A_peak_183869	cymsin_Mol018428	cymsin_chr09	47807779	47808433	655	.	4.81821	5e-07	0.0010366	7
A_peak_258360	cymsin_Mol018097	cymsin_chr15	3957783	3958258	476	.	4.81821	5e-07	0.0010366	7
A_peak_298185	cymsin_Mol006401	cymsin_chr18	81117720	81118256	537	.	4.81821	5e-07	0.0010366	7
A_peak_238285	cymsin_Mol004400	cymsin_chr13	30217296	30217672	377	.	4.81821	5e-07	0.0010366	7
A_peak_302274	cymsin_Mol012916	cymsin_chr19	27319768	27320281	514	.	4.81821	5e-07	0.0010366	7
A_peak_210543	cymsin_Mol024056	cymsin_chr11	4492868	4493377	510	.	4.81821	5e-07	0.0010366	7
A_peak_29064	cymsin_Mol025217	cymsin_chr01	314841649	314842063	415	.	4.81821	5e-07	0.0010366	7
A_peak_58217	cymsin_Mol015341	cymsin_chr02	238335751	238336115	365	.	4.81821	5e-07	0.0010366	7
A_peak_149872	cymsin_Mol023984	cymsin_chr07	94400647	94401287	641	.	4.81821	5e-07	0.0010366	7
A_peak_161530	cymsin_Mol004579	cymsin_chr08	22937899	22938419	521	.	4.81821	5e-07	0.0010366	7
A_peak_299879	cymsin_Mol021799	cymsin_chr19	2423271	2423837	567	.	4.81821	5e-07	0.0010366	7
A_peak_165134	cymsin_Mol024420	cymsin_chr08	57287268	57287988	721	.	4.81821	5e-07	0.0010366	7
A_peak_178026	cymsin_Mol011624	cymsin_chr08	182635637	182636425	789	.	4.81821	5e-07	0.0010366	7
A_peak_299493	cymsin_Mol008861	cymsin_chr18	92620856	92621718	863	.	4.81821	5e-07	0.0010366	7
A_peak_99143	cymsin_Mol009795	cymsin_chr04	166113010	166113632	623	.	4.81821	5e-07	0.0010366	7
A_peak_49305	cymsin_Mol009445	cymsin_chr02	152639828	152640528	701	.	4.81821	5e-07	0.0010366	7
A_peak_309606	cymsin_Mol020272	cymsin_chr20	5560007	5560597	591	.	4.81821	5e-07	0.0010366	7
A_peak_56577	cymsin_Mol009541	cymsin_chr02	222804296	222804799	504	.	4.81821	5e-07	0.0010366	7
A_peak_304590	cymsin_Mol014123	cymsin_chr19	51042466	51042882	417	.	4.81821	5e-07	0.0010366	7
A_peak_267466	cymsin_Mol019898	cymsin_chr15	98423437	98423971	535	.	4.81821	5e-07	0.0010366	7
A_peak_140118	cymsin_Mol017220	cymsin_chr06	176265254	176265962	709	.	4.81821	5e-07	0.0010366	7
A_peak_258728	cymsin_Mol019862	cymsin_chr15	7985600	7986148	549	.	4.81821	5e-07	0.0010366	7
A_peak_96356	cymsin_Mol016177	cymsin_chr04	136677196	136677641	446	.	4.81821	5e-07	0.0010366	7
A_peak_177153	cymsin_Mol001838	cymsin_chr08	174408749	174409285	537	.	4.81821	5e-07	0.0010366	7
A_peak_159744	cymsin_Mol014099	cymsin_chr08	3733198	3733642	445	.	4.81553	6.44e-08	0.000172242	11
A_peak_306724	cymsin_Mol008276	cymsin_chr19	71285019	71285459	441	.	4.81553	6.44e-08	0.000172242	11
A_peak_316257	cymsin_Mol018828	cymsin_chr20	67163159	67163451	293	.	4.81553	6.44e-08	0.000172242	11
A_peak_201602	cymsin_Mol025152	cymsin_chr10	58511943	58512588	646	.	4.81197	4.22e-10	2.54e-06	18
A_peak_258782	cymsin_Mol025523	cymsin_chr15	8420734	8421089	356	.	4.81197	4.22e-10	2.54e-06	18
A_peak_64939	cymsin_Mol022540	cymsin_chr03	1331800	1332294	495	.	4.81197	4.22e-10	2.54e-06	18
A_peak_323824	cymsin_Mol028736	cymsin_contig4825	22188	22445	258	.	4.8	9.78e-13	1.14e-08	26
A_peak_165049	cymsin_Mol022701	cymsin_chr08	56212304	56212611	308	.	4.78703	9.01e-09	3.4e-05	14
A_peak_280017	cymsin_Mol015390	cymsin_chr17	14899856	14900198	343	.	4.78681	1.35e-07	0.000331994	10
A_peak_250010	cymsin_Mol014392	cymsin_chr14	37619331	37619852	522	.	4.78662	3.97e-07	0.000860142	8
A_peak_263976	cymsin_Mol008362	cymsin_chr15	62234846	62235440	595	.	4.78662	3.97e-07	0.000860142	8
A_peak_307567	cymsin_Mol012261	cymsin_chr19	78291735	78292411	677	.	4.78662	3.97e-07	0.000860142	8
A_peak_263823	cymsin_Mol021859	cymsin_chr15	60703241	60704233	993	.	4.78649	5.65e-07	0.0010366	7
A_peak_108410	cymsin_Mol026584	cymsin_chr05	59490409	59490675	267	.	4.78649	5.65e-07	0.0010366	7
A_peak_158942	cymsin_Mol015203	cymsin_chr07	182504410	182505015	606	.	4.78649	5.65e-07	0.0010366	7
A_peak_205130	cymsin_Mol018459	cymsin_chr10	94672261	94673262	1002	.	4.78649	5.65e-07	0.0010366	7
A_peak_24267	cymsin_Mol018110	cymsin_chr01	249565781	249566176	396	.	4.76362	4.81e-09	2.05e-05	15
A_peak_146914	cymsin_Mol005778	cymsin_chr07	57708776	57709279	504	.	4.76362	4.81e-09	2.05e-05	15
A_peak_104914	cymsin_Mol013466	cymsin_chr05	23909318	23909936	619	.	4.76362	4.81e-09	2.05e-05	15
A_peak_261552	cymsin_Mol004991	cymsin_chr15	37436484	37436903	420	.	4.76362	4.81e-09	2.05e-05	15
A_peak_13920	cymsin_Mol025209	cymsin_chr01	135257081	135257788	708	.	4.75278	2.73e-07	0.000620026	9
A_peak_89759	cymsin_Mol000744	cymsin_chr04	63476292	63476754	463	.	4.74894	4.56e-07	0.00097834	8
A_peak_57934	cymsin_Mol019251	cymsin_chr02	234787901	234788280	380	.	4.74894	4.56e-07	0.00097834	8
A_peak_203151	cymsin_Mol004931	cymsin_chr10	74912799	74913188	390	.	4.74894	4.56e-07	0.00097834	8
A_peak_41085	cymsin_Mol003063	cymsin_chr02	71902485	71902740	256	.	4.74894	4.56e-07	0.00097834	8
A_peak_176061	cymsin_Mol018389	cymsin_chr08	163956458	163957142	685	.	4.74894	4.56e-07	0.00097834	8
A_peak_183945	cymsin_Mol014307	cymsin_chr09	48539533	48540344	812	.	4.74894	4.56e-07	0.00097834	8
A_peak_38314	cymsin_Mol018875	cymsin_chr02	46176625	46176993	369	.	4.74894	4.56e-07	0.00097834	8
A_peak_255734	cymsin_Mol001391	cymsin_chr14	87766749	87767119	371	.	4.74894	4.56e-07	0.00097834	8
A_peak_151794	cymsin_Mol019155	cymsin_chr07	115571863	115572501	639	.	4.74894	4.56e-07	0.00097834	8
A_peak_301080	cymsin_Mol013592	cymsin_chr19	14640826	14641194	369	.	4.74894	4.56e-07	0.00097834	8
A_peak_66490	cymsin_Mol000145	cymsin_chr03	17168091	17168971	881	.	4.74894	4.56e-07	0.00097834	8
A_peak_308608	cymsin_Mol004800	cymsin_chr19	88972575	88972867	293	.	4.74894	4.56e-07	0.00097834	8
A_peak_37700	cymsin_Mol016475	cymsin_chr02	40810681	40811056	376	.	4.74894	4.56e-07	0.00097834	8
A_peak_24410	cymsin_Mol015518	cymsin_chr01	251186529	251186849	321	.	4.74894	4.56e-07	0.00097834	8
A_peak_290289	cymsin_Mol024891	cymsin_chr18	6904724	6904987	264	.	4.74894	4.56e-07	0.00097834	8
A_peak_92578	cymsin_Mol013419	cymsin_chr04	91921623	91921924	302	.	4.74894	4.56e-07	0.00097834	8
A_peak_252515	cymsin_Mol006479	cymsin_chr14	61865818	61866582	765	.	4.74894	4.56e-07	0.00097834	8
A_peak_63992	cymsin_Mol010654	cymsin_chr02	296110425	296110717	293	.	4.74414	6.65e-07	0.00113723	7
A_peak_283602	cymsin_Mol001069	cymsin_chr17	47527989	47528416	428	.	4.74414	6.65e-07	0.00113723	7
A_peak_265598	cymsin_Mol010404	cymsin_chr15	78689778	78690295	518	.	4.74414	6.65e-07	0.00113723	7
A_peak_74267	cymsin_Mol005904	cymsin_chr03	129902204	129902947	744	.	4.74414	6.65e-07	0.00113723	7
A_peak_273470	cymsin_Mol023587	cymsin_chr16	58039908	58040542	635	.	4.74414	6.65e-07	0.00113723	7
A_peak_251558	cymsin_Mol002906	cymsin_chr14	53569632	53569978	347	.	4.74414	6.65e-07	0.00113723	7
A_peak_15856	cymsin_Mol011800	cymsin_chr01	159316754	159317134	381	.	4.74414	6.65e-07	0.00113723	7
A_peak_270090	cymsin_Mol000691	cymsin_chr16	26582294	26582812	519	.	4.74414	6.65e-07	0.00113723	7
A_peak_212272	cymsin_Mol020989	cymsin_chr11	22742999	22743405	407	.	4.74414	6.65e-07	0.00113723	7
A_peak_76190	cymsin_Mol013292	cymsin_chr03	149177990	149178404	415	.	4.74414	6.65e-07	0.00113723	7
A_peak_197052	cymsin_Mol003398	cymsin_chr10	20218773	20219637	865	.	4.74414	6.65e-07	0.00113723	7
A_peak_74279	cymsin_Mol005902	cymsin_chr03	129977218	129977738	521	.	4.72381	5.67e-09	2.31e-05	15
A_peak_96396	cymsin_Mol016180	cymsin_chr04	136922663	136923185	523	.	4.71184	5.22e-07	0.0010366	8
A_peak_123053	cymsin_Mol001323	cymsin_chr06	2170683	2170997	315	.	4.71184	5.22e-07	0.0010366	8
A_peak_66025	cymsin_Mol002827	cymsin_chr03	12651717	12652041	325	.	4.70254	7.79e-07	0.00131302	7
A_peak_92565	cymsin_Mol013420	cymsin_chr04	91822092	91822491	400	.	4.70254	7.79e-07	0.00131302	7
A_peak_253159	cymsin_Mol004521	cymsin_chr14	67402809	67403438	630	.	4.70254	7.79e-07	0.00131302	7
A_peak_148405	cymsin_Mol018992	cymsin_chr07	74275507	74276002	496	.	4.70254	7.79e-07	0.00131302	7
A_peak_55902	cymsin_Mol003479	cymsin_chr02	217955620	217956161	542	.	4.70254	7.79e-07	0.00131302	7
A_peak_307159	cymsin_Mol020456	cymsin_chr19	74883600	74884289	690	.	4.70254	7.79e-07	0.00131302	7
A_peak_205842	cymsin_Mol013308	cymsin_chr10	103443450	103443915	466	.	4.69566	9.36e-20	3.56e-15	48
A_peak_24464	cymsin_Mol015510	cymsin_chr01	251759940	251760193	254	.	4.69535	1.88e-07	0.00044826	10
A_peak_236754	cymsin_Mol013888	cymsin_chr13	12128354	12128980	627	.	4.69535	1.88e-07	0.00044826	10
A_peak_236447	cymsin_Mol016203	cymsin_chr13	7090898	7091310	413	.	4.69535	1.88e-07	0.00044826	10
A_peak_314687	cymsin_Mol005563	cymsin_chr20	50964132	50964580	449	.	4.69535	1.88e-07	0.00044826	10
A_peak_234286	cymsin_Mol010316	cymsin_chr12	106548773	106549913	1141	.	4.69535	1.88e-07	0.00044826	10
A_peak_105832	cymsin_Mol012945	cymsin_chr05	34165752	34166656	905	.	4.69468	5.2e-08	0.000148402	12
A_peak_177054	cymsin_Mol001851	cymsin_chr08	173313549	173314268	720	.	4.69468	5.2e-08	0.000148402	12
A_peak_184616	cymsin_Mol021843	cymsin_chr09	55694918	55695512	595	.	4.69468	5.2e-08	0.000148402	12
A_peak_65027	cymsin_Mol012215	cymsin_chr03	2400041	2400611	571	.	4.69468	5.2e-08	0.000148402	12
A_peak_274466	cymsin_Mol022191	cymsin_chr16	67554095	67554444	350	.	4.69468	5.2e-08	0.000148402	12
A_peak_82785	cymsin_Mol009919	cymsin_chr03	221173325	221173641	317	.	4.69468	5.2e-08	0.000148402	12
A_peak_233569	cymsin_Mol028638	cymsin_chr12	97937678	97938097	420	.	4.69468	5.2e-08	0.000148402	12
A_peak_160885	cymsin_Mol014224	cymsin_chr08	15671163	15671708	546	.	4.69468	5.2e-08	0.000148402	12
A_peak_40615	cymsin_Mol019161	cymsin_chr02	67633759	67634526	768	.	4.68029	1.86e-11	1.59e-07	23
A_peak_274779	cymsin_Mol028578	cymsin_chr16	70293664	70294583	920	.	4.68029	1.86e-11	1.59e-07	23
A_peak_122263	cymsin_Mol005875	cymsin_chr05	192541491	192542183	693	.	4.67533	5.96e-07	0.0010366	8
A_peak_67221	cymsin_Mol000238	cymsin_chr03	23776936	23777726	791	.	4.67533	5.96e-07	0.0010366	8
A_peak_163701	cymsin_Mol003576	cymsin_chr08	41833129	41833628	500	.	4.67533	5.96e-07	0.0010366	8
A_peak_119269	cymsin_Mol025229	cymsin_chr05	162855888	162856188	301	.	4.67533	5.96e-07	0.0010366	8
A_peak_211699	cymsin_Mol018857	cymsin_chr11	16791001	16791419	419	.	4.66564	2.1e-07	0.000493856	10
A_peak_256519	cymsin_Mol002005	cymsin_chr14	94149607	94150389	783	.	4.66165	9.1e-07	0.0015106	7
A_peak_283405	cymsin_Mol001079	cymsin_chr17	45702587	45702979	393	.	4.66165	9.1e-07	0.0015106	7
A_peak_251542	cymsin_Mol002904	cymsin_chr14	53367642	53368248	607	.	4.66165	9.1e-07	0.0015106	7
A_peak_123602	cymsin_Mol019426	cymsin_chr06	7504973	7505706	734	.	4.66165	9.1e-07	0.0015106	7
A_peak_83763	cymsin_Mol008104	cymsin_chr04	9572705	9573194	490	.	4.66165	9.1e-07	0.0015106	7
A_peak_211139	cymsin_Mol008572	cymsin_chr11	10930945	10931281	337	.	4.66165	9.1e-07	0.0015106	7
A_peak_277794	cymsin_Mol003322	cymsin_chr16	101319162	101319621	460	.	4.66165	9.1e-07	0.0015106	7
A_peak_97900	cymsin_Mol005682	cymsin_chr04	152718729	152719018	290	.	4.66165	9.1e-07	0.0015106	7
A_peak_52789	cymsin_Mol010419	cymsin_chr02	190060643	190060968	326	.	4.66165	9.1e-07	0.0015106	7
A_peak_177221	cymsin_Mol001835	cymsin_chr08	175177462	175177753	292	.	4.65378	3.9e-07	0.000856328	9
A_peak_191392	cymsin_Mol008980	cymsin_chr09	120742071	120742447	377	.	4.63937	6.8e-07	0.00115683	8
A_peak_231801	cymsin_Mol002291	cymsin_chr12	82456476	82457189	714	.	4.63937	6.8e-07	0.00115683	8
A_peak_241642	cymsin_Mol012519	cymsin_chr13	60325055	60325879	825	.	4.63937	6.8e-07	0.00115683	8
A_peak_122197	cymsin_Mol005880	cymsin_chr05	192138890	192139300	411	.	4.63937	6.8e-07	0.00115683	8
A_peak_91135	cymsin_Mol028122	cymsin_chr04	76395278	76395808	531	.	4.6274	2.26e-10	1.44e-06	20
A_peak_135141	cymsin_Mol004258	cymsin_chr06	112470607	112471206	600	.	4.62148	1.06e-06	0.00173165	7
A_peak_164486	cymsin_Mol020587	cymsin_chr08	50248802	50249193	392	.	4.62148	1.06e-06	0.00173165	7
A_peak_78093	cymsin_Mol002231	cymsin_chr03	166885668	166886146	479	.	4.62148	1.06e-06	0.00173165	7
A_peak_185344	cymsin_Mol009595	cymsin_chr09	63053128	63053606	479	.	4.62148	1.06e-06	0.00173165	7
A_peak_42843	cymsin_Mol008304	cymsin_chr02	87971482	87971848	367	.	4.62148	1.06e-06	0.00173165	7
A_peak_215259	cymsin_Mol004205	cymsin_chr11	52262133	52262507	375	.	4.62148	1.06e-06	0.00173165	7
A_peak_35840	cymsin_Mol011023	cymsin_chr02	22525072	22525426	355	.	4.62148	1.06e-06	0.00173165	7
A_peak_219227	cymsin_Mol004776	cymsin_chr11	91889909	91890693	785	.	4.62148	1.06e-06	0.00173165	7
A_peak_304559	cymsin_Mol014119	cymsin_chr19	50890637	50891001	365	.	4.62148	1.06e-06	0.00173165	7
A_peak_64607	cymsin_Mol015291	cymsin_chr02	303375311	303375648	338	.	4.62148	1.06e-06	0.00173165	7
A_peak_237132	cymsin_Mol009131	cymsin_chr13	15883805	15885088	1284	.	4.62148	1.06e-06	0.00173165	7
A_peak_221857	cymsin_Mol022067	cymsin_chr11	117252721	117253230	510	.	4.6157	1.7e-16	3.96e-12	39
A_peak_126097	cymsin_Mol005237	cymsin_chr06	32339077	32339537	461	.	4.60396	7.73e-07	0.00130404	8
A_peak_302017	cymsin_Mol024098	cymsin_chr19	24472183	24472812	630	.	4.60396	7.73e-07	0.00130404	8
A_peak_51000	cymsin_Mol012084	cymsin_chr02	169456115	169456529	415	.	4.58843	4.94e-07	0.0010366	9
A_peak_212830	cymsin_Mol022705	cymsin_chr11	29776619	29776965	347	.	4.58843	4.94e-07	0.0010366	9
A_peak_245915	cymsin_Mol009060	cymsin_chr13	101007976	101009044	1069	.	4.58843	4.94e-07	0.0010366	9
A_peak_193058	cymsin_Mol003244	cymsin_chr09	137516458	137517143	686	.	4.58843	4.94e-07	0.0010366	9
A_peak_261155	cymsin_Mol005940	cymsin_chr15	33445345	33446147	803	.	4.58843	4.94e-07	0.0010366	9
A_peak_219207	cymsin_Mol004778	cymsin_chr11	91755438	91755944	507	.	4.58843	4.94e-07	0.0010366	9
A_peak_66027	cymsin_Mol002828	cymsin_chr03	12700829	12701265	437	.	4.58843	4.94e-07	0.0010366	9
A_peak_206317	cymsin_Mol006928	cymsin_chr10	108261145	108261727	583	.	4.58843	4.94e-07	0.0010366	9
A_peak_204325	cymsin_Mol001501	cymsin_chr10	86560420	86560790	371	.	4.58843	4.94e-07	0.0010366	9
A_peak_65499	cymsin_Mol018693	cymsin_chr03	7382442	7382756	315	.	4.58843	4.94e-07	0.0010366	9
A_peak_46840	cymsin_Mol009293	cymsin_chr02	127471951	127472334	384	.	4.58843	4.94e-07	0.0010366	9
A_peak_238422	cymsin_Mol026905	cymsin_chr13	32032368	32033023	656	.	4.58843	4.94e-07	0.0010366	9
A_peak_60295	cymsin_Mol001289	cymsin_chr02	258931376	258931808	433	.	4.58843	4.94e-07	0.0010366	9
A_peak_41044	cymsin_Mol003068	cymsin_chr02	71300159	71300758	600	.	4.58843	4.94e-07	0.0010366	9
A_peak_325559	cymsin_Mol026628	cymsin_contig5645	153627	154003	377	.	4.58843	4.94e-07	0.0010366	9
A_peak_289663	cymsin_Mol016538	cymsin_chr18	1238327	1238788	462	.	4.58843	4.94e-07	0.0010366	9
A_peak_217902	cymsin_Mol016018	cymsin_chr11	77817243	77817830	588	.	4.58843	4.94e-07	0.0010366	9
A_peak_235420	cymsin_Mol015242	cymsin_chr12	118348772	118349337	566	.	4.58843	4.94e-07	0.0010366	9
A_peak_97486	cymsin_Mol016379	cymsin_chr04	148582191	148582668	478	.	4.58843	4.94e-07	0.0010366	9
A_peak_294040	cymsin_Mol010782	cymsin_chr18	45125504	45125926	423	.	4.58843	4.94e-07	0.0010366	9
A_peak_212314	cymsin_Mol026502	cymsin_chr11	23139104	23139409	306	.	4.58843	4.94e-07	0.0010366	9
A_peak_254006	cymsin_Mol013659	cymsin_chr14	73874282	73874833	552	.	4.58843	4.94e-07	0.0010366	9
A_peak_150971	cymsin_Mol019464	cymsin_chr07	106868560	106868988	429	.	4.58843	4.94e-07	0.0010366	9
A_peak_53715	cymsin_Mol008133	cymsin_chr02	198778819	198779245	427	.	4.58843	4.94e-07	0.0010366	9
A_peak_165478	cymsin_Mol001963	cymsin_chr08	60733809	60734180	372	.	4.58843	4.94e-07	0.0010366	9
A_peak_183798	cymsin_Mol018413	cymsin_chr09	47047440	47048543	1104	.	4.58843	4.94e-07	0.0010366	9
A_peak_140004	cymsin_Mol014587	cymsin_chr06	175298545	175299171	627	.	4.58843	4.94e-07	0.0010366	9
A_peak_235965	cymsin_Mol016737	cymsin_chr13	1178775	1179190	416	.	4.58843	4.94e-07	0.0010366	9
A_peak_288908	cymsin_Mol012847	cymsin_chr17	94605472	94605930	459	.	4.58843	4.94e-07	0.0010366	9
A_peak_64649	cymsin_Mol015285	cymsin_chr02	303909846	303910224	379	.	4.58843	4.94e-07	0.0010366	9
A_peak_256858	cymsin_Mol002044	cymsin_chr14	96998645	96999036	392	.	4.58843	4.94e-07	0.0010366	9
A_peak_264335	cymsin_Mol016648	cymsin_chr15	65539795	65540287	493	.	4.58843	4.94e-07	0.0010366	9
A_peak_42945	cymsin_Mol008290	cymsin_chr02	88766667	88767215	549	.	4.58843	4.94e-07	0.0010366	9
A_peak_77525	cymsin_Mol009733	cymsin_chr03	162436081	162437062	982	.	4.58843	4.94e-07	0.0010366	9
A_peak_142403	cymsin_Mol027258	cymsin_chr07	10649759	10650056	298	.	4.58843	4.94e-07	0.0010366	9
A_peak_94373	cymsin_Mol020280	cymsin_chr04	110950840	110951652	813	.	4.58843	4.94e-07	0.0010366	9
A_peak_234675	cymsin_Mol011640	cymsin_chr12	110452470	110453424	955	.	4.58199	1.23e-06	0.00198609	7
A_peak_167656	cymsin_Mol000285	cymsin_chr08	81886922	81887374	453	.	4.58199	1.23e-06	0.00198609	7
A_peak_251297	cymsin_Mol005043	cymsin_chr14	51139528	51140001	474	.	4.58199	1.23e-06	0.00198609	7
A_peak_271361	cymsin_Mol000579	cymsin_chr16	36902977	36903457	481	.	4.58199	1.23e-06	0.00198609	7
A_peak_50056	cymsin_Mol010262	cymsin_chr02	160404292	160405061	770	.	4.58199	1.23e-06	0.00198609	7
A_peak_92700	cymsin_Mol021032	cymsin_chr04	93264623	93264941	319	.	4.58199	1.23e-06	0.00198609	7
A_peak_148516	cymsin_Mol024301	cymsin_chr07	75328889	75329423	535	.	4.58199	1.23e-06	0.00198609	7
A_peak_278209	cymsin_Mol020121	cymsin_chr16	104601715	104602106	392	.	4.58199	1.23e-06	0.00198609	7
A_peak_38955	cymsin_Mol014056	cymsin_chr02	51657406	51658172	767	.	4.58199	1.23e-06	0.00198609	7
A_peak_281708	cymsin_Mol000959	cymsin_chr17	30566966	30567390	425	.	4.58199	1.23e-06	0.00198609	7
A_peak_224131	cymsin_Mol019304	cymsin_chr12	3636203	3636758	556	.	4.58199	1.23e-06	0.00198609	7
A_peak_57063	cymsin_Mol022647	cymsin_chr02	227184338	227184963	626	.	4.58199	1.23e-06	0.00198609	7
A_peak_211174	cymsin_Mol008567	cymsin_chr11	11320382	11320788	407	.	4.58199	1.23e-06	0.00198609	7
A_peak_305732	cymsin_Mol001575	cymsin_chr19	62692665	62693398	734	.	4.58199	1.23e-06	0.00198609	7
A_peak_216767	cymsin_Mol014379	cymsin_chr11	67393357	67393935	579	.	4.58199	1.23e-06	0.00198609	7
A_peak_122152	cymsin_Mol005888	cymsin_chr05	191871879	191872180	302	.	4.58199	1.23e-06	0.00198609	7
A_peak_237075	cymsin_Mol009122	cymsin_chr13	15401603	15402526	924	.	4.58199	1.23e-06	0.00198609	7
A_peak_260216	cymsin_Mol000844	cymsin_chr15	22881128	22881500	373	.	4.58199	1.23e-06	0.00198609	7
A_peak_240146	cymsin_Mol003207	cymsin_chr13	48314845	48315348	504	.	4.58199	1.23e-06	0.00198609	7
A_peak_35752	cymsin_Mol002380	cymsin_chr02	21347333	21347683	351	.	4.58199	1.23e-06	0.00198609	7
A_peak_304417	cymsin_Mol016548	cymsin_chr19	49195040	49195779	740	.	4.58199	1.23e-06	0.00198609	7
A_peak_236320	cymsin_Mol019011	cymsin_chr13	5489068	5489847	780	.	4.58199	1.23e-06	0.00198609	7
A_peak_223821	cymsin_Mol017417	cymsin_chr12	690769	691262	494	.	4.58199	1.23e-06	0.00198609	7
A_peak_35602	cymsin_Mol002349	cymsin_chr02	19893579	19893923	345	.	4.58199	1.23e-06	0.00198609	7
A_peak_79134	cymsin_Mol010716	cymsin_chr03	176598913	176599232	320	.	4.58199	1.23e-06	0.00198609	7
A_peak_164242	cymsin_Mol005591	cymsin_chr08	47243534	47244194	661	.	4.58199	1.23e-06	0.00198609	7
A_peak_279474	cymsin_Mol002526	cymsin_chr17	9486174	9486605	432	.	4.58199	1.23e-06	0.00198609	7
A_peak_38037	cymsin_Mol012015	cymsin_chr02	43715632	43716110	479	.	4.58199	1.23e-06	0.00198609	7
A_peak_258137	cymsin_Mol026641	cymsin_chr15	1745461	1745762	302	.	4.58199	1.23e-06	0.00198609	7
A_peak_262333	cymsin_Mol015075	cymsin_chr15	45467332	45467979	648	.	4.58199	1.23e-06	0.00198609	7
A_peak_109603	cymsin_Mol004492	cymsin_chr05	72616201	72616638	438	.	4.58199	1.23e-06	0.00198609	7
A_peak_223396	cymsin_Mol012615	cymsin_chr11	136870743	136871242	500	.	4.58199	1.23e-06	0.00198609	7
A_peak_194467	cymsin_Mol024807	cymsin_chr09	152549633	152550234	602	.	4.58199	1.23e-06	0.00198609	7
A_peak_208950	cymsin_Mol007489	cymsin_chr10	136807215	136807998	784	.	4.58199	1.23e-06	0.00198609	7
A_peak_182040	cymsin_Mol001756	cymsin_chr09	31325847	31326787	941	.	4.58199	1.23e-06	0.00198609	7
A_peak_143256	cymsin_Mol008510	cymsin_chr07	19731149	19731425	277	.	4.58199	1.23e-06	0.00198609	7
A_peak_244394	cymsin_Mol011156	cymsin_chr13	84189124	84189438	315	.	4.58199	1.23e-06	0.00198609	7
A_peak_223541	cymsin_Mol019337	cymsin_chr11	138665916	138666554	639	.	4.58199	1.23e-06	0.00198609	7
A_peak_37285	cymsin_Mol019198	cymsin_chr02	37173247	37174173	927	.	4.58199	1.23e-06	0.00198609	7
A_peak_310652	cymsin_Mol005431	cymsin_chr20	16656317	16656585	269	.	4.58199	1.23e-06	0.00198609	7
A_peak_173900	cymsin_Mol021095	cymsin_chr08	139991493	139992036	544	.	4.58199	1.23e-06	0.00198609	7
A_peak_97060	cymsin_Mol002719	cymsin_chr04	144315236	144315555	320	.	4.58199	1.23e-06	0.00198609	7
A_peak_265256	cymsin_Mol007382	cymsin_chr15	75101586	75102267	682	.	4.58199	1.23e-06	0.00198609	7
A_peak_231123	cymsin_Mol003791	cymsin_chr12	75970319	75971425	1107	.	4.58199	1.23e-06	0.00198609	7
A_peak_195166	cymsin_Mol014612	cymsin_chr10	968933	969694	762	.	4.58199	1.23e-06	0.00198609	7
A_peak_291258	cymsin_Mol016333	cymsin_chr18	17074157	17074800	644	.	4.58199	1.23e-06	0.00198609	7
A_peak_160624	cymsin_Mol010857	cymsin_chr08	12532245	12532559	315	.	4.58199	1.23e-06	0.00198609	7
A_peak_281201	cymsin_Mol000923	cymsin_chr17	26417765	26418500	736	.	4.58199	1.23e-06	0.00198609	7
A_peak_288712	cymsin_Mol012338	cymsin_chr17	92342729	92343329	601	.	4.58199	1.23e-06	0.00198609	7
A_peak_136513	cymsin_Mol007959	cymsin_chr06	125502790	125503061	272	.	4.58199	1.23e-06	0.00198609	7
A_peak_187899	cymsin_Mol002995	cymsin_chr09	90000015	90000482	468	.	4.58199	1.23e-06	0.00198609	7
A_peak_142791	cymsin_Mol018180	cymsin_chr07	14575458	14575770	313	.	4.58199	1.23e-06	0.00198609	7
A_peak_234486	cymsin_Mol020611	cymsin_chr12	108404399	108405133	735	.	4.58199	1.23e-06	0.00198609	7
A_peak_99082	cymsin_Mol009791	cymsin_chr04	165595502	165596325	824	.	4.55882	5.49e-07	0.0010366	9
A_peak_314000	cymsin_Mol004291	cymsin_chr20	44926805	44927476	672	.	4.55882	5.49e-07	0.0010366	9
A_peak_265701	cymsin_Mol010393	cymsin_chr15	79636233	79636945	713	.	4.55882	5.49e-07	0.0010366	9
A_peak_118597	cymsin_Mol000912	cymsin_chr05	156171495	156171845	351	.	4.55882	5.49e-07	0.0010366	9
A_peak_168533	cymsin_Mol000320	cymsin_chr08	88556025	88556372	348	.	4.55882	5.49e-07	0.0010366	9
A_peak_91573	cymsin_Mol016087	cymsin_chr04	81261950	81262361	412	.	4.55882	5.49e-07	0.0010366	9
A_peak_316102	cymsin_Mol022263	cymsin_chr20	65511450	65511705	256	.	4.55882	5.49e-07	0.0010366	9
A_peak_194150	cymsin_Mol027148	cymsin_chr09	149757671	149757975	305	.	4.55871	2.74e-09	1.24e-05	17
A_peak_252151	cymsin_Mol005837	cymsin_chr14	58526270	58526690	421	.	4.55871	2.74e-09	1.24e-05	17
A_peak_60153	cymsin_Mol001277	cymsin_chr02	257445685	257446255	571	.	4.54317	1.42e-06	0.00219933	7
A_peak_266813	cymsin_Mol013134	cymsin_chr15	91320034	91320740	707	.	4.54317	1.42e-06	0.00219933	7
A_peak_217877	cymsin_Mol016020	cymsin_chr11	77662408	77663167	760	.	4.54317	1.42e-06	0.00219933	7
A_peak_224397	cymsin_Mol020562	cymsin_chr12	6266214	6266584	371	.	4.54317	1.42e-06	0.00219933	7
A_peak_103311	cymsin_Mol006689	cymsin_chr05	6002321	6002625	305	.	4.54317	1.42e-06	0.00219933	7
A_peak_86105	cymsin_Mol023054	cymsin_chr04	33446902	33447430	529	.	4.54317	1.42e-06	0.00219933	7
A_peak_185135	cymsin_Mol009638	cymsin_chr09	60709749	60710355	607	.	4.54317	1.42e-06	0.00219933	7
A_peak_56267	cymsin_Mol003489	cymsin_chr02	220444053	220444466	414	.	4.54317	1.42e-06	0.00219933	7
A_peak_157398	cymsin_Mol012467	cymsin_chr07	168458147	168459265	1119	.	4.54317	1.42e-06	0.00219933	7
A_peak_273499	cymsin_Mol027791	cymsin_chr16	58303556	58303905	350	.	4.54317	1.42e-06	0.00219933	7
A_peak_246932	cymsin_Mol006501	cymsin_chr14	1575581	1576074	494	.	4.53474	9.93e-07	0.00163742	8
A_peak_307467	cymsin_Mol012265	cymsin_chr19	77672624	77673085	462	.	4.53474	9.93e-07	0.00163742	8
A_peak_212068	cymsin_Mol015125	cymsin_chr11	20630473	20630756	284	.	4.53474	9.93e-07	0.00163742	8
A_peak_279893	cymsin_Mol014952	cymsin_chr17	13587898	13588421	524	.	4.51104	4.01e-10	2.43e-06	20
A_peak_314566	cymsin_Mol021348	cymsin_chr20	49811335	49811664	330	.	4.505	1.64e-06	0.00247098	7
A_peak_224383	cymsin_Mol020561	cymsin_chr12	6216890	6217270	381	.	4.505	1.64e-06	0.00247098	7
A_peak_135473	cymsin_Mol009723	cymsin_chr06	115840511	115840891	381	.	4.505	1.64e-06	0.00247098	7
A_peak_193455	cymsin_Mol002872	cymsin_chr09	141560628	141561439	812	.	4.505	1.64e-06	0.00247098	7
A_peak_260236	cymsin_Mol000845	cymsin_chr15	23019812	23020267	456	.	4.505	1.64e-06	0.00247098	7
A_peak_204347	cymsin_Mol001505	cymsin_chr10	86699562	86700058	497	.	4.505	1.64e-06	0.00247098	7
A_peak_129075	cymsin_Mol001150	cymsin_chr06	59787184	59788025	842	.	4.505	1.64e-06	0.00247098	7
A_peak_290063	cymsin_Mol007701	cymsin_chr18	5136591	5137269	679	.	4.505	1.64e-06	0.00247098	7
A_peak_299801	cymsin_Mol012558	cymsin_chr19	1441008	1441491	484	.	4.505	1.64e-06	0.00247098	7
A_peak_190033	cymsin_Mol001448	cymsin_chr09	109198430	109198888	459	.	4.505	1.64e-06	0.00247098	7
A_peak_118400	cymsin_Mol022888	cymsin_chr05	154482141	154482498	358	.	4.50091	1.12e-06	0.00182025	8
A_peak_110099	cymsin_Mol026216	cymsin_chr05	77837723	77838026	304	.	4.49472	3.17e-13	4.12e-09	30
A_peak_228656	cymsin_Mol020747	cymsin_chr12	48807100	48807430	331	.	4.46757	1.26e-06	0.00198989	8
A_peak_263106	cymsin_Mol011764	cymsin_chr15	53860757	53861213	457	.	4.46757	1.26e-06	0.00198989	8
A_peak_94675	cymsin_Mol015303	cymsin_chr04	115190819	115191243	425	.	4.46746	1.88e-06	0.00280195	7
A_peak_229689	cymsin_Mol023251	cymsin_chr12	60501903	60502294	392	.	4.46746	1.88e-06	0.00280195	7
A_peak_65283	cymsin_Mol013450	cymsin_chr03	4887202	4887502	301	.	4.46746	1.88e-06	0.00280195	7
A_peak_301278	cymsin_Mol011432	cymsin_chr19	16366697	16366999	303	.	4.46746	1.88e-06	0.00280195	7
A_peak_102920	cymsin_Mol018711	cymsin_chr05	2710454	2710845	392	.	4.46746	1.88e-06	0.00280195	7
A_peak_192956	cymsin_Mol003255	cymsin_chr09	136643953	136644566	614	.	4.46746	1.88e-06	0.00280195	7
A_peak_36127	cymsin_Mol009230	cymsin_chr02	25137342	25137713	372	.	4.46746	1.88e-06	0.00280195	7
A_peak_140339	cymsin_Mol021214	cymsin_chr06	178543620	178544072	453	.	4.46746	1.88e-06	0.00280195	7
A_peak_148571	cymsin_Mol026471	cymsin_chr07	75945565	75946035	471	.	4.46746	1.88e-06	0.00280195	7
A_peak_74823	cymsin_Mol006343	cymsin_chr03	135790256	135790666	411	.	4.46746	1.88e-06	0.00280195	7
A_peak_100742	cymsin_Mol015424	cymsin_chr04	184642228	184642627	400	.	4.46746	1.88e-06	0.00280195	7
A_peak_94418	cymsin_Mol020284	cymsin_chr04	111431054	111431354	301	.	4.46589	3.3e-08	0.000111553	14
A_peak_45672	cymsin_Mol022667	cymsin_chr02	115550644	115551771	1128	.	4.46589	3.3e-08	0.000111553	14
A_peak_288619	cymsin_Mol012353	cymsin_chr17	91473737	91474101	365	.	4.46589	3.3e-08	0.000111553	14
A_peak_250677	cymsin_Mol004805	cymsin_chr14	44794522	44795706	1185	.	4.43473	1.42e-06	0.00219933	8
A_peak_210903	cymsin_Mol027152	cymsin_chr11	8472048	8473099	1052	.	4.43473	1.42e-06	0.00219933	8
A_peak_104451	cymsin_Mol021999	cymsin_chr05	19125437	19125887	451	.	4.43473	1.42e-06	0.00219933	8
A_peak_275887	cymsin_Mol001643	cymsin_chr16	81058365	81058791	427	.	4.43473	1.42e-06	0.00219933	8
A_peak_251003	cymsin_Mol005076	cymsin_chr14	48288957	48289355	399	.	4.43055	2.16e-06	0.00317139	7
A_peak_227948	cymsin_Mol005479	cymsin_chr12	40057374	40057809	436	.	4.43055	2.16e-06	0.00317139	7
A_peak_287903	cymsin_Mol007452	cymsin_chr17	84710127	84710492	366	.	4.43055	2.16e-06	0.00317139	7
A_peak_176794	cymsin_Mol006005	cymsin_chr08	171245297	171245623	327	.	4.43055	2.16e-06	0.00317139	7
A_peak_15924	cymsin_Mol026992	cymsin_chr01	159907879	159908207	329	.	4.42857	3.84e-08	0.00012099	14
A_peak_54418	cymsin_Mol027574	cymsin_chr02	205931480	205931816	337	.	4.42469	3.43e-20	1.39e-15	53
A_peak_131910	cymsin_Mol012980	cymsin_chr06	83497406	83497721	316	.	4.4225	1.47e-07	0.000358294	12
A_peak_248622	cymsin_Mol010074	cymsin_chr14	19678162	19678537	376	.	4.41424	5.24e-07	0.0010366	10
A_peak_41772	cymsin_Mol003819	cymsin_chr02	77593237	77594058	822	.	4.41424	5.24e-07	0.0010366	10
A_peak_159015	cymsin_Mol015216	cymsin_chr07	183033270	183033704	435	.	4.41424	5.24e-07	0.0010366	10
A_peak_316046	cymsin_Mol021199	cymsin_chr20	64893031	64893348	318	.	4.41424	5.24e-07	0.0010366	10
A_peak_80720	cymsin_Mol008773	cymsin_chr03	190374016	190374292	277	.	4.41424	5.24e-07	0.0010366	10
A_peak_122640	cymsin_Mol015756	cymsin_chr05	197037575	197038098	524	.	4.40705	1.36e-09	7.02e-06	19
A_peak_281571	cymsin_Mol000950	cymsin_chr17	29447385	29447954	570	.	4.40237	1.6e-06	0.0024386	8
A_peak_125717	cymsin_Mol006676	cymsin_chr06	28687816	28688075	260	.	4.40237	1.6e-06	0.0024386	8
A_peak_79612	cymsin_Mol009754	cymsin_chr03	180942807	180943362	556	.	4.40237	1.6e-06	0.0024386	8
A_peak_170080	cymsin_Mol005977	cymsin_chr08	102648022	102648346	325	.	4.40237	1.6e-06	0.0024386	8
A_peak_265506	cymsin_Mol019507	cymsin_chr15	77580064	77580781	718	.	4.40237	1.6e-06	0.0024386	8
A_peak_310323	cymsin_Mol006239	cymsin_chr20	13170763	13171201	439	.	4.40237	1.6e-06	0.0024386	8
A_peak_125096	cymsin_Mol007054	cymsin_chr06	22639201	22640009	809	.	4.40237	1.6e-06	0.0024386	8
A_peak_71890	cymsin_Mol019922	cymsin_chr03	107245294	107245680	387	.	4.40237	1.6e-06	0.0024386	8
A_peak_199406	cymsin_Mol005743	cymsin_chr10	39130028	39130380	353	.	4.40237	1.6e-06	0.0024386	8
A_peak_218435	cymsin_Mol007536	cymsin_chr11	83395292	83395672	381	.	4.40237	1.6e-06	0.0024386	8
A_peak_190783	cymsin_Mol007351	cymsin_chr09	115395486	115395827	342	.	4.40237	1.6e-06	0.0024386	8
A_peak_105716	cymsin_Mol006823	cymsin_chr05	32790611	32791128	518	.	4.40237	1.6e-06	0.0024386	8
A_peak_132042	cymsin_Mol022389	cymsin_chr06	84658769	84659202	434	.	4.40237	1.6e-06	0.0024386	8
A_peak_63952	cymsin_Mol010646	cymsin_chr02	295714944	295715652	709	.	4.40237	1.6e-06	0.0024386	8
A_peak_44711	cymsin_Mol011579	cymsin_chr02	107130502	107130948	447	.	4.40237	1.6e-06	0.0024386	8
A_peak_59872	cymsin_Mol001246	cymsin_chr02	254864366	254864936	571	.	4.40237	1.6e-06	0.0024386	8
A_peak_83731	cymsin_Mol008105	cymsin_chr04	9306159	9306596	438	.	4.40237	1.6e-06	0.0024386	8
A_peak_145878	cymsin_Mol015696	cymsin_chr07	47755209	47755820	612	.	4.40237	1.6e-06	0.0024386	8
A_peak_63517	cymsin_Mol009167	cymsin_chr02	291900218	291900591	374	.	4.40237	1.6e-06	0.0024386	8
A_peak_222357	cymsin_Mol018804	cymsin_chr11	123755381	123755849	469	.	4.40237	1.6e-06	0.0024386	8
A_peak_134759	cymsin_Mol008247	cymsin_chr06	109229953	109230478	526	.	4.39424	2.47e-06	0.00358031	7
A_peak_62674	cymsin_Mol007916	cymsin_chr02	284427955	284428396	442	.	4.39424	2.47e-06	0.00358031	7
A_peak_163459	cymsin_Mol003553	cymsin_chr08	39698673	39699103	431	.	4.39424	2.47e-06	0.00358031	7
A_peak_49650	cymsin_Mol024084	cymsin_chr02	156480440	156480935	496	.	4.37707	1.38e-20	5.9e-16	55
A_peak_192897	cymsin_Mol003263	cymsin_chr09	136093308	136093640	333	.	4.35852	2.81e-06	0.00394221	7
A_peak_160296	cymsin_Mol013726	cymsin_chr08	9608056	9608654	599	.	4.35852	2.81e-06	0.00394221	7
A_peak_215010	cymsin_Mol004215	cymsin_chr11	50279807	50280780	974	.	4.35852	2.81e-06	0.00394221	7
A_peak_191989	cymsin_Mol003982	cymsin_chr09	127606327	127606955	629	.	4.35852	2.81e-06	0.00394221	7
A_peak_108890	cymsin_Mol024079	cymsin_chr05	64992749	64993202	454	.	4.35852	2.81e-06	0.00394221	7
A_peak_126222	cymsin_Mol005245	cymsin_chr06	33680198	33680707	510	.	4.35852	2.81e-06	0.00394221	7
A_peak_59467	cymsin_Mol021690	cymsin_chr02	250514245	250514798	554	.	4.35852	2.81e-06	0.00394221	7
A_peak_149073	cymsin_Mol028395	cymsin_chr07	82318435	82319061	627	.	4.34275	1.66e-19	6.14e-15	52
A_peak_289285	cymsin_Mol018307	cymsin_chr17	98370181	98370560	380	.	4.33904	2.01e-06	0.0029651	8
A_peak_280172	cymsin_Mol015781	cymsin_chr17	16769789	16770763	975	.	4.33355	3.87e-07	0.000856328	11
A_peak_128315	cymsin_Mol009252	cymsin_chr06	52928414	52928830	417	.	4.33355	3.87e-07	0.000856328	11
A_peak_199757	cymsin_Mol008480	cymsin_chr10	42192079	42192415	337	.	4.33355	3.87e-07	0.000856328	11
A_peak_158977	cymsin_Mol015211	cymsin_chr07	182704264	182704725	462	.	4.33355	3.87e-07	0.000856328	11
A_peak_306121	cymsin_Mol020533	cymsin_chr19	66566084	66566774	691	.	4.33355	3.87e-07	0.000856328	11
A_peak_232267	cymsin_Mol015639	cymsin_chr12	87398513	87399007	495	.	4.33355	3.87e-07	0.000856328	11
A_peak_203918	cymsin_Mol001457	cymsin_chr10	82727406	82728220	815	.	4.33355	3.87e-07	0.000856328	11
A_peak_255452	cymsin_Mol001409	cymsin_chr14	85547386	85547853	468	.	4.33355	3.87e-07	0.000856328	11
A_peak_121016	cymsin_Mol023689	cymsin_chr05	180604982	180605307	326	.	4.33355	3.87e-07	0.000856328	11
A_peak_262608	cymsin_Mol022414	cymsin_chr15	48629780	48630142	363	.	4.33355	3.87e-07	0.000856328	11
A_peak_215404	cymsin_Mol021705	cymsin_chr11	53622582	53622963	382	.	4.33355	3.87e-07	0.000856328	11
A_peak_316274	cymsin_Mol028109	cymsin_chr20	67279493	67280305	813	.	4.33355	3.87e-07	0.000856328	11
A_peak_45355	cymsin_Mol020849	cymsin_chr02	112567422	112568345	924	.	4.33355	3.87e-07	0.000856328	11
A_peak_57315	cymsin_Mol004738	cymsin_chr02	229369149	229369963	815	.	4.33355	3.87e-07	0.000856328	11
A_peak_266711	cymsin_Mol021303	cymsin_chr15	90229404	90229962	559	.	4.33355	3.87e-07	0.000856328	11
A_peak_131195	cymsin_Mol001528	cymsin_chr06	76510129	76510446	318	.	4.33355	3.87e-07	0.000856328	11
A_peak_50592	cymsin_Mol019640	cymsin_chr02	165420580	165421048	469	.	4.33355	3.87e-07	0.000856328	11
A_peak_52695	cymsin_Mol010411	cymsin_chr02	189222673	189223535	863	.	4.33355	3.87e-07	0.000856328	11
A_peak_279492	cymsin_Mol002530	cymsin_chr17	9582543	9583015	473	.	4.32338	3.2e-06	0.00442619	7
A_peak_161565	cymsin_Mol004576	cymsin_chr08	23238900	23239523	624	.	4.32338	3.2e-06	0.00442619	7
A_peak_92513	cymsin_Mol013424	cymsin_chr04	91447908	91448296	389	.	4.32338	3.2e-06	0.00442619	7
A_peak_176045	cymsin_Mol018391	cymsin_chr08	163866187	163866617	431	.	4.32338	3.2e-06	0.00442619	7
A_peak_184838	cymsin_Mol006572	cymsin_chr09	57925511	57925934	424	.	4.32338	3.2e-06	0.00442619	7
A_peak_263677	cymsin_Mol028222	cymsin_chr15	59367663	59367985	323	.	4.30545	1.69e-08	6.08e-05	16
A_peak_292500	cymsin_Mol003678	cymsin_chr18	31054699	31054984	286	.	4.30545	1.69e-08	6.08e-05	16
A_peak_136817	cymsin_Mol025375	cymsin_chr06	129502769	129503025	257	.	4.30545	1.69e-08	6.08e-05	16
A_peak_94494	cymsin_Mol025108	cymsin_chr04	112450978	112451241	264	.	4.30058	4.37e-07	0.000942975	11
A_peak_212794	cymsin_Mol022703	cymsin_chr11	29524857	29525242	386	.	4.29586	1.41e-06	0.00218882	9
A_peak_46844	cymsin_Mol009294	cymsin_chr02	127484567	127484997	431	.	4.29027	6.13e-10	3.46e-06	21
A_peak_114904	cymsin_Mol012801	cymsin_chr05	125495605	125496248	644	.	4.2888	3.63e-06	0.00496684	7
A_peak_189959	cymsin_Mol001453	cymsin_chr09	108464557	108465429	873	.	4.2888	3.63e-06	0.00496684	7
A_peak_50088	cymsin_Mol010255	cymsin_chr02	160674196	160675081	886	.	4.2888	3.63e-06	0.00496684	7
A_peak_119266	cymsin_Mol025228	cymsin_chr05	162842708	162843079	372	.	4.2775	2.5e-06	0.00360263	8
A_peak_226407	cymsin_Mol002701	cymsin_chr12	24307054	24307776	723	.	4.2775	2.5e-06	0.00360263	8
A_peak_292587	cymsin_Mol003695	cymsin_chr18	31747443	31747837	395	.	4.2775	2.5e-06	0.00360263	8
A_peak_273513	cymsin_Mol023554	cymsin_chr16	58453426	58453812	387	.	4.27077	2.64e-07	0.000600828	12
A_peak_212252	cymsin_Mol020991	cymsin_chr11	22628040	22628460	421	.	4.2685	1.56e-06	0.00239403	9
A_peak_40982	cymsin_Mol003071	cymsin_chr02	70804549	70805424	876	.	4.2685	1.56e-06	0.00239403	9
A_peak_39804	cymsin_Mol008066	cymsin_chr02	58543874	58544167	294	.	4.2685	1.56e-06	0.00239403	9
A_peak_214350	cymsin_Mol010770	cymsin_chr11	44900700	44901076	377	.	4.2685	1.56e-06	0.00239403	9
A_peak_155370	cymsin_Mol022485	cymsin_chr07	151469405	151469789	385	.	4.2628	1.05e-08	3.93e-05	17
A_peak_229657	cymsin_Mol019698	cymsin_chr12	60172793	60173134	342	.	4.26117	9.17e-07	0.00151555	10
A_peak_65503	cymsin_Mol018691	cymsin_chr03	7407319	7407577	259	.	4.25477	4.1e-06	0.00555648	7
A_peak_97368	cymsin_Mol002752	cymsin_chr04	147310527	147310886	360	.	4.25477	4.1e-06	0.00555648	7
A_peak_169329	cymsin_Mol004130	cymsin_chr08	95583777	95584111	335	.	4.25477	4.1e-06	0.00555648	7
A_peak_35705	cymsin_Mol002375	cymsin_chr02	20796107	20796371	265	.	4.25477	4.1e-06	0.00555648	7
A_peak_97561	cymsin_Mol016392	cymsin_chr04	149357337	149357827	491	.	4.25477	4.1e-06	0.00555648	7
A_peak_316854	cymsin_Mol013285	cymsin_contig1101	1415539	1415870	332	.	4.24738	2.78e-06	0.00392509	8
A_peak_51063	cymsin_Mol012079	cymsin_chr02	170078157	170079011	855	.	4.22128	4.63e-06	0.00597173	7
A_peak_216743	cymsin_Mol014378	cymsin_chr11	67242605	67242944	340	.	4.22128	4.63e-06	0.00597173	7
A_peak_170717	cymsin_Mol002403	cymsin_chr08	109173464	109173933	470	.	4.22128	4.63e-06	0.00597173	7
A_peak_51611	cymsin_Mol013717	cymsin_chr02	176596890	176597902	1013	.	4.22128	4.63e-06	0.00597173	7
A_peak_104672	cymsin_Mol027327	cymsin_chr05	21531702	21532009	308	.	4.22128	4.63e-06	0.00597173	7
A_peak_111545	cymsin_Mol022050	cymsin_chr05	92762632	92762970	339	.	4.22128	4.63e-06	0.00597173	7
A_peak_46945	cymsin_Mol009303	cymsin_chr02	128425387	128425683	297	.	4.22128	4.63e-06	0.00597173	7
A_peak_95869	cymsin_Mol020963	cymsin_chr04	131360471	131361182	712	.	4.22128	4.63e-06	0.00597173	7
A_peak_208363	cymsin_Mol014162	cymsin_chr10	130927456	130927832	377	.	4.22128	4.63e-06	0.00597173	7
A_peak_149759	cymsin_Mol019780	cymsin_chr07	92622986	92623315	330	.	4.22128	4.63e-06	0.00597173	7
A_peak_79683	cymsin_Mol009750	cymsin_chr03	181476535	181476982	448	.	4.22128	4.63e-06	0.00597173	7
A_peak_35389	cymsin_Mol002324	cymsin_chr02	18099834	18100090	257	.	4.22128	4.63e-06	0.00597173	7
A_peak_151469	cymsin_Mol011116	cymsin_chr07	112236177	112236554	378	.	4.22128	4.63e-06	0.00597173	7
A_peak_47333	cymsin_Mol003739	cymsin_chr02	132281050	132281571	522	.	4.22128	4.63e-06	0.00597173	7
A_peak_97781	cymsin_Mol005674	cymsin_chr04	151352954	151353443	490	.	4.22128	4.63e-06	0.00597173	7
A_peak_207846	cymsin_Mol004373	cymsin_chr10	125339031	125339510	480	.	4.22128	4.63e-06	0.00597173	7
A_peak_111234	cymsin_Mol002958	cymsin_chr05	89737515	89737775	261	.	4.22128	4.63e-06	0.00597173	7
A_peak_83938	cymsin_Mol015006	cymsin_chr04	11353091	11353883	793	.	4.22128	4.63e-06	0.00597173	7
A_peak_206186	cymsin_Mol016245	cymsin_chr10	106983628	106984565	938	.	4.22128	4.63e-06	0.00597173	7
A_peak_97402	cymsin_Mol002757	cymsin_chr04	147644438	147644969	532	.	4.22128	4.63e-06	0.00597173	7
A_peak_136679	cymsin_Mol021575	cymsin_chr06	127494410	127494696	287	.	4.22128	4.63e-06	0.00597173	7
A_peak_274295	cymsin_Mol009025	cymsin_chr16	65629459	65630021	563	.	4.22128	4.63e-06	0.00597173	7
A_peak_310408	cymsin_Mol006256	cymsin_chr20	14121679	14122195	517	.	4.22128	4.63e-06	0.00597173	7
A_peak_236032	cymsin_Mol021812	cymsin_chr13	1854109	1854452	344	.	4.22128	4.63e-06	0.00597173	7
A_peak_69381	cymsin_Mol005712	cymsin_chr03	56050716	56051050	335	.	4.22128	4.63e-06	0.00597173	7
A_peak_149555	cymsin_Mol021524	cymsin_chr07	89190051	89190315	265	.	4.22128	4.63e-06	0.00597173	7
A_peak_187763	cymsin_Mol009203	cymsin_chr09	88765497	88765813	317	.	4.22128	4.63e-06	0.00597173	7
A_peak_184663	cymsin_Mol006592	cymsin_chr09	56099641	56100232	592	.	4.22128	4.63e-06	0.00597173	7
A_peak_153143	cymsin_Mol017922	cymsin_chr07	129943699	129944282	584	.	4.22128	4.63e-06	0.00597173	7
A_peak_124460	cymsin_Mol011323	cymsin_chr06	16819195	16819485	291	.	4.22128	4.63e-06	0.00597173	7
A_peak_220694	cymsin_Mol007273	cymsin_chr11	104372647	104373190	544	.	4.22128	4.63e-06	0.00597173	7
A_peak_116549	cymsin_Mol017626	cymsin_chr05	140003285	140004115	831	.	4.22128	4.63e-06	0.00597173	7
A_peak_93693	cymsin_Mol003168	cymsin_chr04	103483768	103484169	402	.	4.22128	4.63e-06	0.00597173	7
A_peak_145891	cymsin_Mol015693	cymsin_chr07	47871377	47871692	316	.	4.22128	4.63e-06	0.00597173	7
A_peak_300724	cymsin_Mol012162	cymsin_chr19	11377018	11377724	707	.	4.22128	4.63e-06	0.00597173	7
A_peak_234022	cymsin_Mol023177	cymsin_chr12	102930278	102930545	268	.	4.22128	4.63e-06	0.00597173	7
A_peak_100979	cymsin_Mol014834	cymsin_chr04	187765246	187765785	540	.	4.22128	4.63e-06	0.00597173	7
A_peak_184756	cymsin_Mol006580	cymsin_chr09	57076630	57077268	639	.	4.22128	4.63e-06	0.00597173	7
A_peak_235907	cymsin_Mol016732	cymsin_chr13	615454	615981	528	.	4.22128	4.63e-06	0.00597173	7
A_peak_265591	cymsin_Mol010405	cymsin_chr15	78655272	78655851	580	.	4.22128	4.63e-06	0.00597173	7
A_peak_267278	cymsin_Mol019020	cymsin_chr15	96552585	96552998	414	.	4.21593	6.11e-06	0.00744715	6
A_peak_152345	cymsin_Mol013601	cymsin_chr07	121285850	121286134	285	.	4.21593	6.11e-06	0.00744715	6
A_peak_240520	cymsin_Mol017614	cymsin_chr13	51191188	51191620	433	.	4.21593	6.11e-06	0.00744715	6
A_peak_279338	cymsin_Mol002501	cymsin_chr17	8311478	8312176	699	.	4.21593	6.11e-06	0.00744715	6
A_peak_96683	cymsin_Mol007202	cymsin_chr04	139846226	139846630	405	.	4.21593	6.11e-06	0.00744715	6
A_peak_290393	cymsin_Mol022618	cymsin_chr18	8027116	8027560	445	.	4.21593	6.11e-06	0.00744715	6
A_peak_84562	cymsin_Mol024876	cymsin_chr04	18933604	18934201	598	.	4.21593	6.11e-06	0.00744715	6
A_peak_300963	cymsin_Mol013572	cymsin_chr19	13507815	13508212	398	.	4.21593	6.11e-06	0.00744715	6
A_peak_205208	cymsin_Mol021966	cymsin_chr10	95703101	95703514	414	.	4.21593	6.11e-06	0.00744715	6
A_peak_37189	cymsin_Mol020640	cymsin_chr02	36133210	36133492	283	.	4.21593	6.11e-06	0.00744715	6
A_peak_145277	cymsin_Mol017844	cymsin_chr07	41712025	41712452	428	.	4.21593	6.11e-06	0.00744715	6
A_peak_177342	cymsin_Mol001816	cymsin_chr08	176185116	176185588	473	.	4.21593	6.11e-06	0.00744715	6
A_peak_207568	cymsin_Mol004338	cymsin_chr10	122335309	122335705	397	.	4.21593	6.11e-06	0.00744715	6
A_peak_123284	cymsin_Mol001351	cymsin_chr06	4357567	4358083	517	.	4.21593	6.11e-06	0.00744715	6
A_peak_178487	cymsin_Mol004871	cymsin_chr08	188801234	188801628	395	.	4.21593	6.11e-06	0.00744715	6
A_peak_83287	cymsin_Mol016900	cymsin_chr04	4684759	4685038	280	.	4.21593	6.11e-06	0.00744715	6
A_peak_174759	cymsin_Mol009284	cymsin_chr08	150303777	150304246	470	.	4.21593	6.11e-06	0.00744715	6
A_peak_198357	cymsin_Mol000826	cymsin_chr10	30959546	30959894	349	.	4.21593	6.11e-06	0.00744715	6
A_peak_192679	cymsin_Mol003288	cymsin_chr09	134367024	134367374	351	.	4.21593	6.11e-06	0.00744715	6
A_peak_143609	cymsin_Mol016768	cymsin_chr07	23268353	23268960	608	.	4.21593	6.11e-06	0.00744715	6
A_peak_56426	cymsin_Mol009537	cymsin_chr02	221726711	221727094	384	.	4.21593	6.11e-06	0.00744715	6
A_peak_266100	cymsin_Mol028589	cymsin_chr15	83542276	83543128	853	.	4.21593	6.11e-06	0.00744715	6
A_peak_150170	cymsin_Mol007311	cymsin_chr07	97468189	97468575	387	.	4.21593	6.11e-06	0.00744715	6
A_peak_59906	cymsin_Mol001250	cymsin_chr02	255179171	255179613	443	.	4.21593	6.11e-06	0.00744715	6
A_peak_261877	cymsin_Mol024107	cymsin_chr15	40465982	40466661	680	.	4.21593	6.11e-06	0.00744715	6
A_peak_45871	cymsin_Mol002205	cymsin_chr02	117628782	117629245	464	.	4.21593	6.11e-06	0.00744715	6
A_peak_184848	cymsin_Mol006569	cymsin_chr09	57967613	57968034	422	.	4.21593	6.11e-06	0.00744715	6
A_peak_176421	cymsin_Mol008605	cymsin_chr08	167631682	167632285	604	.	4.21593	6.11e-06	0.00744715	6
A_peak_81138	cymsin_Mol021538	cymsin_chr03	195030735	195031169	435	.	4.21593	6.11e-06	0.00744715	6
A_peak_101429	cymsin_Mol011267	cymsin_chr04	192660986	192661457	472	.	4.21593	6.11e-06	0.00744715	6
A_peak_96442	cymsin_Mol016189	cymsin_chr04	137452102	137452423	322	.	4.21593	6.11e-06	0.00744715	6
A_peak_272726	cymsin_Mol002670	cymsin_chr16	50145286	50145652	367	.	4.21593	6.11e-06	0.00744715	6
A_peak_66031	cymsin_Mol002829	cymsin_chr03	12728975	12729663	689	.	4.21593	6.11e-06	0.00744715	6
A_peak_286222	cymsin_Mol000512	cymsin_chr17	69817355	69817709	355	.	4.21593	6.11e-06	0.00744715	6
A_peak_53748	cymsin_Mol008131	cymsin_chr02	199050522	199050858	337	.	4.21593	6.11e-06	0.00744715	6
A_peak_15813	cymsin_Mol011806	cymsin_chr01	159038748	159039053	306	.	4.21593	6.11e-06	0.00744715	6
A_peak_193081	cymsin_Mol003242	cymsin_chr09	137784435	137784935	501	.	4.21593	6.11e-06	0.00744715	6
A_peak_77551	cymsin_Mol009735	cymsin_chr03	162552536	162552945	410	.	4.21593	6.11e-06	0.00744715	6
A_peak_186459	cymsin_Mol011913	cymsin_chr09	75496750	75497235	486	.	4.21593	6.11e-06	0.00744715	6
A_peak_147141	cymsin_Mol020297	cymsin_chr07	60620107	60621438	1332	.	4.21593	6.11e-06	0.00744715	6
A_peak_220370	cymsin_Mol005298	cymsin_chr11	101418487	101419086	600	.	4.21593	6.11e-06	0.00744715	6
A_peak_112755	cymsin_Mol014413	cymsin_chr05	104203172	104203727	556	.	4.21593	6.11e-06	0.00744715	6
A_peak_165175	cymsin_Mol001908	cymsin_chr08	57757162	57757537	376	.	4.21593	6.11e-06	0.00744715	6
A_peak_121744	cymsin_Mol023663	cymsin_chr05	188103285	188103583	299	.	4.21593	6.11e-06	0.00744715	6
A_peak_149855	cymsin_Mol021017	cymsin_chr07	94114431	94115044	614	.	4.21593	6.11e-06	0.00744715	6
A_peak_300974	cymsin_Mol013575	cymsin_chr19	13571048	13571652	605	.	4.21593	6.11e-06	0.00744715	6
A_peak_202330	cymsin_Mol019039	cymsin_chr10	66263913	66264589	677	.	4.21593	6.11e-06	0.00744715	6
A_peak_83143	cymsin_Mol012293	cymsin_chr04	3140912	3141482	571	.	4.21593	6.11e-06	0.00744715	6
A_peak_293600	cymsin_Mol010525	cymsin_chr18	41613108	41613451	344	.	4.21593	6.11e-06	0.00744715	6
A_peak_51484	cymsin_Mol025160	cymsin_chr02	174834606	174834970	365	.	4.21593	6.11e-06	0.00744715	6
A_peak_94800	cymsin_Mol022327	cymsin_chr04	116511102	116511714	613	.	4.21593	6.11e-06	0.00744715	6
A_peak_332055	cymsin_Mol015563	cymsin_contig915	847438	848200	763	.	4.21593	6.11e-06	0.00744715	6
A_peak_316836	cymsin_Mol013282	cymsin_contig1101	1269107	1269585	479	.	4.21593	6.11e-06	0.00744715	6
A_peak_204656	cymsin_Mol008417	cymsin_chr10	89836960	89837764	805	.	4.21593	6.11e-06	0.00744715	6
A_peak_287220	cymsin_Mol003341	cymsin_chr17	78276900	78277272	373	.	4.21593	6.11e-06	0.00744715	6
A_peak_80794	cymsin_Mol026335	cymsin_chr03	191100480	191100883	404	.	4.21593	6.11e-06	0.00744715	6
A_peak_96585	cymsin_Mol007224	cymsin_chr04	138958470	138959188	719	.	4.21593	6.11e-06	0.00744715	6
A_peak_5565	cymsin_Mol021667	cymsin_chr01	48381931	48382788	858	.	4.21593	6.11e-06	0.00744715	6
A_peak_124372	cymsin_Mol011328	cymsin_chr06	15956769	15957109	341	.	4.21593	6.11e-06	0.00744715	6
A_peak_235898	cymsin_Mol016731	cymsin_chr13	559513	559782	270	.	4.21593	6.11e-06	0.00744715	6
A_peak_120315	cymsin_Mol010437	cymsin_chr05	173435616	173435923	308	.	4.21593	6.11e-06	0.00744715	6
A_peak_185592	cymsin_Mol009987	cymsin_chr09	66013143	66013628	486	.	4.21593	6.11e-06	0.00744715	6
A_peak_267038	cymsin_Mol014139	cymsin_chr15	93962539	93963056	518	.	4.21593	6.11e-06	0.00744715	6
A_peak_9335	cymsin_Mol015111	cymsin_chr01	87588465	87588734	270	.	4.21593	6.11e-06	0.00744715	6
A_peak_227840	cymsin_Mol019991	cymsin_chr12	39088794	39089174	381	.	4.21593	6.11e-06	0.00744715	6
A_peak_310617	cymsin_Mol005429	cymsin_chr20	16296380	16297203	824	.	4.21593	6.11e-06	0.00744715	6
A_peak_264459	cymsin_Mol023769	cymsin_chr15	68071690	68072327	638	.	4.21593	6.11e-06	0.00744715	6
A_peak_237833	cymsin_Mol024381	cymsin_chr13	24946713	24947040	328	.	4.21593	6.11e-06	0.00744715	6
A_peak_8073	cymsin_Mol029341	cymsin_chr01	73665142	73665447	306	.	4.21593	6.11e-06	0.00744715	6
A_peak_258335	cymsin_Mol018096	cymsin_chr15	3681920	3682567	648	.	4.21593	6.11e-06	0.00744715	6
A_peak_123305	cymsin_Mol001353	cymsin_chr06	4504817	4505287	471	.	4.21593	6.11e-06	0.00744715	6
A_peak_230860	cymsin_Mol003770	cymsin_chr12	73942236	73942647	412	.	4.21593	6.11e-06	0.00744715	6
A_peak_244929	cymsin_Mol018228	cymsin_chr13	89786005	89786586	582	.	4.21593	6.11e-06	0.00744715	6
A_peak_122292	cymsin_Mol005874	cymsin_chr05	192857533	192857879	347	.	4.21593	6.11e-06	0.00744715	6
A_peak_123756	cymsin_Mol024061	cymsin_chr06	9365639	9365927	289	.	4.21593	6.11e-06	0.00744715	6
A_peak_145888	cymsin_Mol015694	cymsin_chr07	47849532	47849885	354	.	4.21593	6.11e-06	0.00744715	6
A_peak_53888	cymsin_Mol008119	cymsin_chr02	200235155	200235513	359	.	4.21593	6.11e-06	0.00744715	6
A_peak_159782	cymsin_Mol014106	cymsin_chr08	4119442	4119875	434	.	4.21593	6.11e-06	0.00744715	6
A_peak_185216	cymsin_Mol009617	cymsin_chr09	61686026	61686370	345	.	4.21593	6.11e-06	0.00744715	6
A_peak_53050	cymsin_Mol014362	cymsin_chr02	192309813	192310562	750	.	4.21593	6.11e-06	0.00744715	6
A_peak_125089	cymsin_Mol007056	cymsin_chr06	22570833	22571202	370	.	4.21593	6.11e-06	0.00744715	6
A_peak_97811	cymsin_Mol005678	cymsin_chr04	151672061	151672529	469	.	4.21593	6.11e-06	0.00744715	6
A_peak_127194	cymsin_Mol025993	cymsin_chr06	42527646	42527934	289	.	4.21593	6.11e-06	0.00744715	6
A_peak_248584	cymsin_Mol010078	cymsin_chr14	19407541	19407902	362	.	4.21593	6.11e-06	0.00744715	6
A_peak_120771	cymsin_Mol021067	cymsin_chr05	178156178	178156590	413	.	4.21593	6.11e-06	0.00744715	6
A_peak_177957	cymsin_Mol011619	cymsin_chr08	182160180	182160784	605	.	4.21593	6.11e-06	0.00744715	6
A_peak_36758	cymsin_Mol007856	cymsin_chr02	31475239	31475809	571	.	4.21593	6.11e-06	0.00744715	6
A_peak_233730	cymsin_Mol006740	cymsin_chr12	99782406	99782752	347	.	4.21593	6.11e-06	0.00744715	6
A_peak_187525	cymsin_Mol015920	cymsin_chr09	86436183	86436696	514	.	4.21593	6.11e-06	0.00744715	6
A_peak_190471	cymsin_Mol001429	cymsin_chr09	112960031	112960445	415	.	4.21593	6.11e-06	0.00744715	6
A_peak_165793	cymsin_Mol019240	cymsin_chr08	63588904	63589987	1084	.	4.21593	6.11e-06	0.00744715	6
A_peak_254055	cymsin_Mol013663	cymsin_chr14	74404656	74404941	286	.	4.21593	6.11e-06	0.00744715	6
A_peak_263169	cymsin_Mol011771	cymsin_chr15	54479412	54479790	379	.	4.21593	6.11e-06	0.00744715	6
A_peak_330209	cymsin_Mol018979	cymsin_contig785	487837	488549	713	.	4.21593	6.11e-06	0.00744715	6
A_peak_73926	cymsin_Mol007017	cymsin_chr03	126154815	126155144	330	.	4.21593	6.11e-06	0.00744715	6
A_peak_289310	cymsin_Mol018311	cymsin_chr17	98526362	98526887	526	.	4.21593	6.11e-06	0.00744715	6
A_peak_187390	cymsin_Mol017928	cymsin_chr09	85161423	85161811	389	.	4.21593	6.11e-06	0.00744715	6
A_peak_65689	cymsin_Mol002768	cymsin_chr03	9167341	9167691	351	.	4.21593	6.11e-06	0.00744715	6
A_peak_227778	cymsin_Mol016608	cymsin_chr12	38305078	38305871	794	.	4.21593	6.11e-06	0.00744715	6
A_peak_298163	cymsin_Mol006407	cymsin_chr18	80928843	80929551	709	.	4.21593	6.11e-06	0.00744715	6
A_peak_166193	cymsin_Mol020046	cymsin_chr08	67681097	67681560	464	.	4.21593	6.11e-06	0.00744715	6
A_peak_331827	cymsin_Mol017832	cymsin_contig880	642622	643037	416	.	4.21593	6.11e-06	0.00744715	6
A_peak_81129	cymsin_Mol021541	cymsin_chr03	194927465	194927843	379	.	4.21593	6.11e-06	0.00744715	6
A_peak_206445	cymsin_Mol006911	cymsin_chr10	109773437	109774067	631	.	4.21593	6.11e-06	0.00744715	6
A_peak_206151	cymsin_Mol016254	cymsin_chr10	106554134	106554444	311	.	4.21593	6.11e-06	0.00744715	6
A_peak_236468	cymsin_Mol016205	cymsin_chr13	7280742	7281654	913	.	4.21593	6.11e-06	0.00744715	6
A_peak_325903	cymsin_Mol025310	cymsin_contig577	64096	64486	391	.	4.21593	6.11e-06	0.00744715	6
A_peak_290678	cymsin_Mol010041	cymsin_chr18	11182264	11182648	385	.	4.21593	6.11e-06	0.00744715	6
A_peak_316375	cymsin_Mol019823	cymsin_chr20	68471521	68472251	731	.	4.21593	6.11e-06	0.00744715	6
A_peak_42624	cymsin_Mol021649	cymsin_chr02	85823774	85824583	810	.	4.21593	6.11e-06	0.00744715	6
A_peak_95968	cymsin_Mol024618	cymsin_chr04	132393876	132394301	426	.	4.21593	6.11e-06	0.00744715	6
A_peak_204032	cymsin_Mol001467	cymsin_chr10	83729969	83730618	650	.	4.21593	6.11e-06	0.00744715	6
A_peak_290734	cymsin_Mol010049	cymsin_chr18	11812797	11813220	424	.	4.21593	6.11e-06	0.00744715	6
A_peak_298725	cymsin_Mol018925	cymsin_chr18	86217203	86217567	365	.	4.21593	6.11e-06	0.00744715	6
A_peak_118554	cymsin_Mol000913	cymsin_chr05	155960063	155960552	490	.	4.21593	6.11e-06	0.00744715	6
A_peak_138420	cymsin_Mol017889	cymsin_chr06	152876470	152877130	661	.	4.21593	6.11e-06	0.00744715	6
A_peak_27795	cymsin_Mol009513	cymsin_chr01	295271003	295271489	487	.	4.21593	6.11e-06	0.00744715	6
A_peak_261800	cymsin_Mol004967	cymsin_chr15	39759224	39759570	347	.	4.21593	6.11e-06	0.00744715	6
A_peak_51013	cymsin_Mol012083	cymsin_chr02	169520237	169520936	700	.	4.21593	6.11e-06	0.00744715	6
A_peak_105388	cymsin_Mol021128	cymsin_chr05	29413370	29413759	390	.	4.21593	6.11e-06	0.00744715	6
A_peak_189371	cymsin_Mol010875	cymsin_chr09	103066596	103066865	270	.	4.21593	6.11e-06	0.00744715	6
A_peak_195905	cymsin_Mol005087	cymsin_chr10	8671493	8671841	349	.	4.21593	6.11e-06	0.00744715	6
A_peak_230743	cymsin_Mol003760	cymsin_chr12	72852929	72853350	422	.	4.21593	6.11e-06	0.00744715	6
A_peak_43479	cymsin_Mol005645	cymsin_chr02	94576732	94577418	687	.	4.21593	6.11e-06	0.00744715	6
A_peak_160535	cymsin_Mol019275	cymsin_chr08	11758176	11758819	644	.	4.21593	6.11e-06	0.00744715	6
A_peak_292843	cymsin_Mol012687	cymsin_chr18	34345801	34346736	936	.	4.21593	6.11e-06	0.00744715	6
A_peak_57343	cymsin_Mol004739	cymsin_chr02	229603292	229603610	319	.	4.21593	6.11e-06	0.00744715	6
A_peak_172765	cymsin_Mol019870	cymsin_chr08	128693382	128694054	673	.	4.21593	6.11e-06	0.00744715	6
A_peak_139920	cymsin_Mol027223	cymsin_chr06	174325081	174325379	299	.	4.21593	6.11e-06	0.00744715	6
A_peak_54917	cymsin_Mol003103	cymsin_chr02	209432459	209433172	714	.	4.21593	6.11e-06	0.00744715	6
A_peak_46839	cymsin_Mol009292	cymsin_chr02	127465889	127466482	594	.	4.21593	6.11e-06	0.00744715	6
A_peak_135540	cymsin_Mol009718	cymsin_chr06	116448853	116449350	498	.	4.21593	6.11e-06	0.00744715	6
A_peak_127472	cymsin_Mol022968	cymsin_chr06	45898923	45899624	702	.	4.21593	6.11e-06	0.00744715	6
A_peak_297419	cymsin_Mol000807	cymsin_chr18	73603801	73604258	458	.	4.21593	6.11e-06	0.00744715	6
A_peak_307112	cymsin_Mol029382	cymsin_chr19	74474443	74474923	481	.	4.21593	6.11e-06	0.00744715	6
A_peak_91532	cymsin_Mol016082	cymsin_chr04	80913311	80913772	462	.	4.21593	6.11e-06	0.00744715	6
A_peak_320793	cymsin_Mol028903	cymsin_contig3311	74722	75120	399	.	4.21593	6.11e-06	0.00744715	6
A_peak_299630	cymsin_Mol008833	cymsin_chr18	94113039	94113409	371	.	4.21593	6.11e-06	0.00744715	6
A_peak_49789	cymsin_Mol021228	cymsin_chr02	157549509	157549787	279	.	4.21593	6.11e-06	0.00744715	6
A_peak_278949	cymsin_Mol006613	cymsin_chr17	4407308	4408000	693	.	4.21593	6.11e-06	0.00744715	6
A_peak_280372	cymsin_Mol003510	cymsin_chr17	18660330	18660653	324	.	4.21593	6.11e-06	0.00744715	6
A_peak_217059	cymsin_Mol014856	cymsin_chr11	70345744	70346484	741	.	4.21593	6.11e-06	0.00744715	6
A_peak_249657	cymsin_Mol018270	cymsin_chr14	31832578	31832888	311	.	4.21593	6.11e-06	0.00744715	6
A_peak_101103	cymsin_Mol026598	cymsin_chr04	188746051	188746445	395	.	4.21593	6.11e-06	0.00744715	6
A_peak_193441	cymsin_Mol002870	cymsin_chr09	141479336	141479980	645	.	4.21593	6.11e-06	0.00744715	6
A_peak_154107	cymsin_Mol028293	cymsin_chr07	138414360	138414760	401	.	4.21593	6.11e-06	0.00744715	6
A_peak_142853	cymsin_Mol018193	cymsin_chr07	15145529	15146063	535	.	4.21593	6.11e-06	0.00744715	6
A_peak_161089	cymsin_Mol012424	cymsin_chr08	18122129	18122549	421	.	4.21593	6.11e-06	0.00744715	6
A_peak_284524	cymsin_Mol003124	cymsin_chr17	55051174	55051873	700	.	4.21593	6.11e-06	0.00744715	6
A_peak_145424	cymsin_Mol016298	cymsin_chr07	43009216	43009850	635	.	4.21593	6.11e-06	0.00744715	6
A_peak_114741	cymsin_Mol027081	cymsin_chr05	123770884	123771331	448	.	4.21593	6.11e-06	0.00744715	6
A_peak_43828	cymsin_Mol026969	cymsin_chr02	97905776	97906287	512	.	4.21593	6.11e-06	0.00744715	6
A_peak_324718	cymsin_Mol022020	cymsin_contig5231	621173	621567	395	.	4.21593	6.11e-06	0.00744715	6
A_peak_91004	cymsin_Mol023260	cymsin_chr04	74735394	74735713	320	.	4.21593	6.11e-06	0.00744715	6
A_peak_251629	cymsin_Mol002912	cymsin_chr14	54328234	54328733	500	.	4.21593	6.11e-06	0.00744715	6
A_peak_243728	cymsin_Mol014788	cymsin_chr13	77600652	77601092	441	.	4.21593	6.11e-06	0.00744715	6
A_peak_104310	cymsin_Mol014710	cymsin_chr05	17142099	17142451	353	.	4.21593	6.11e-06	0.00744715	6
A_peak_217886	cymsin_Mol016019	cymsin_chr11	77733839	77734792	954	.	4.21593	6.11e-06	0.00744715	6
A_peak_266981	cymsin_Mol028585	cymsin_chr15	93294785	93295129	345	.	4.21593	6.11e-06	0.00744715	6
A_peak_45936	cymsin_Mol002192	cymsin_chr02	118165303	118165684	382	.	4.21593	6.11e-06	0.00744715	6
A_peak_103496	cymsin_Mol028164	cymsin_chr05	8334947	8335301	355	.	4.21593	6.11e-06	0.00744715	6
A_peak_112822	cymsin_Mol014429	cymsin_chr05	104860799	104861505	707	.	4.21593	6.11e-06	0.00744715	6
A_peak_298406	cymsin_Mol006371	cymsin_chr18	82865727	82866023	297	.	4.21593	6.11e-06	0.00744715	6
A_peak_309205	cymsin_Mol020513	cymsin_chr20	991508	991890	383	.	4.21593	6.11e-06	0.00744715	6
A_peak_74582	cymsin_Mol019055	cymsin_chr03	133598360	133598820	461	.	4.21593	6.11e-06	0.00744715	6
A_peak_77995	cymsin_Mol002227	cymsin_chr03	166176049	166176371	323	.	4.21593	6.11e-06	0.00744715	6
A_peak_205169	cymsin_Mol026556	cymsin_chr10	95023048	95023333	286	.	4.21593	6.11e-06	0.00744715	6
A_peak_152880	cymsin_Mol011008	cymsin_chr07	127382831	127383277	447	.	4.21593	6.11e-06	0.00744715	6
A_peak_239963	cymsin_Mol003198	cymsin_chr13	46895154	46895544	391	.	4.21593	6.11e-06	0.00744715	6
A_peak_98663	cymsin_Mol014733	cymsin_chr04	160531935	160532309	375	.	4.21593	6.11e-06	0.00744715	6
A_peak_187150	cymsin_Mol013668	cymsin_chr09	83098916	83099516	601	.	4.21593	6.11e-06	0.00744715	6
A_peak_78540	cymsin_Mol012591	cymsin_chr03	170829049	170829801	753	.	4.21593	6.11e-06	0.00744715	6
A_peak_263359	cymsin_Mol013083	cymsin_chr15	55970908	55971562	655	.	4.21593	6.11e-06	0.00744715	6
A_peak_292542	cymsin_Mol003688	cymsin_chr18	31415398	31416112	715	.	4.21593	6.11e-06	0.00744715	6
A_peak_95445	cymsin_Mol022150	cymsin_chr04	126265769	126266264	496	.	4.21593	6.11e-06	0.00744715	6
A_peak_218765	cymsin_Mol020970	cymsin_chr11	86768762	86769370	609	.	4.21593	6.11e-06	0.00744715	6
A_peak_160276	cymsin_Mol013722	cymsin_chr08	9478361	9478626	266	.	4.21593	6.11e-06	0.00744715	6
A_peak_289572	cymsin_Mol029496	cymsin_chr17	101409423	101409697	275	.	4.21593	6.11e-06	0.00744715	6
A_peak_202770	cymsin_Mol008704	cymsin_chr10	70647402	70648275	874	.	4.21593	6.11e-06	0.00744715	6
A_peak_203634	cymsin_Mol015889	cymsin_chr10	79460226	79460580	355	.	4.21593	6.11e-06	0.00744715	6
A_peak_298153	cymsin_Mol006410	cymsin_chr18	80764708	80765029	322	.	4.21593	6.11e-06	0.00744715	6
A_peak_295682	cymsin_Mol004915	cymsin_chr18	59853077	59853602	526	.	4.21593	6.11e-06	0.00744715	6
A_peak_87103	cymsin_Mol000006	cymsin_chr04	42029206	42029607	402	.	4.21593	6.11e-06	0.00744715	6
A_peak_119057	cymsin_Mol000878	cymsin_chr05	160665959	160666785	827	.	4.21593	6.11e-06	0.00744715	6
A_peak_84871	cymsin_Mol015989	cymsin_chr04	22089344	22089962	619	.	4.21593	6.11e-06	0.00744715	6
A_peak_64794	cymsin_Mol021249	cymsin_chr02	305698802	305699064	263	.	4.21593	6.11e-06	0.00744715	6
A_peak_192460	cymsin_Mol015950	cymsin_chr09	132037914	132038358	445	.	4.21593	6.11e-06	0.00744715	6
A_peak_151877	cymsin_Mol015331	cymsin_chr07	116516104	116516600	497	.	4.21593	6.11e-06	0.00744715	6
A_peak_82476	cymsin_Mol003430	cymsin_chr03	217853493	217854003	511	.	4.21593	6.11e-06	0.00744715	6
A_peak_178665	cymsin_Mol008065	cymsin_chr08	190755997	190756538	542	.	4.21593	6.11e-06	0.00744715	6
A_peak_278026	cymsin_Mol003303	cymsin_chr16	103220836	103221177	342	.	4.21593	6.11e-06	0.00744715	6
A_peak_188605	cymsin_Mol001549	cymsin_chr09	96169187	96169590	404	.	4.21593	6.11e-06	0.00744715	6
A_peak_267457	cymsin_Mol019893	cymsin_chr15	98334013	98334307	295	.	4.21593	6.11e-06	0.00744715	6
A_peak_192983	cymsin_Mol003249	cymsin_chr09	136899234	136899580	347	.	4.21593	6.11e-06	0.00744715	6
A_peak_167167	cymsin_Mol018404	cymsin_chr08	77498517	77499049	533	.	4.21593	6.11e-06	0.00744715	6
A_peak_95421	cymsin_Mol022146	cymsin_chr04	126067188	126067625	438	.	4.21593	6.11e-06	0.00744715	6
A_peak_114712	cymsin_Mol023923	cymsin_chr05	123459375	123459799	425	.	4.21593	6.11e-06	0.00744715	6
A_peak_121551	cymsin_Mol013170	cymsin_chr05	186267447	186267964	518	.	4.21593	6.11e-06	0.00744715	6
A_peak_184053	cymsin_Mol014291	cymsin_chr09	49474814	49475190	377	.	4.21593	6.11e-06	0.00744715	6
A_peak_78126	cymsin_Mol002234	cymsin_chr03	167168355	167168760	406	.	4.21593	6.11e-06	0.00744715	6
A_peak_277340	cymsin_Mol001720	cymsin_chr16	95043296	95043734	439	.	4.21593	6.11e-06	0.00744715	6
A_peak_291874	cymsin_Mol026238	cymsin_chr18	24001037	24001415	379	.	4.21593	6.11e-06	0.00744715	6
A_peak_236560	cymsin_Mol010975	cymsin_chr13	9429371	9429815	445	.	4.21593	6.11e-06	0.00744715	6
A_peak_158838	cymsin_Mol022843	cymsin_chr07	181506005	181506505	501	.	4.21593	6.11e-06	0.00744715	6
A_peak_289338	cymsin_Mol023276	cymsin_chr17	98731631	98732103	473	.	4.21593	6.11e-06	0.00744715	6
A_peak_152501	cymsin_Mol013622	cymsin_chr07	122819281	122819618	338	.	4.21593	6.11e-06	0.00744715	6
A_peak_304522	cymsin_Mol014112	cymsin_chr19	50539140	50539579	440	.	4.21593	6.11e-06	0.00744715	6
A_peak_226716	cymsin_Mol015501	cymsin_chr12	27242642	27243204	563	.	4.21593	6.11e-06	0.00744715	6
A_peak_153515	cymsin_Mol016941	cymsin_chr07	133260929	133261271	343	.	4.21593	6.11e-06	0.00744715	6
A_peak_79954	cymsin_Mol009468	cymsin_chr03	184004054	184004363	310	.	4.21593	6.11e-06	0.00744715	6
A_peak_72923	cymsin_Mol004302	cymsin_chr03	116424075	116424576	502	.	4.21593	6.11e-06	0.00744715	6
A_peak_224063	cymsin_Mol020318	cymsin_chr12	3114263	3114578	316	.	4.21593	6.11e-06	0.00744715	6
A_peak_44000	cymsin_Mol010516	cymsin_chr02	99368071	99368597	527	.	4.21593	6.11e-06	0.00744715	6
A_peak_55423	cymsin_Mol009373	cymsin_chr02	213594550	213594931	382	.	4.21593	6.11e-06	0.00744715	6
A_peak_205165	cymsin_Mol018455	cymsin_chr10	94940786	94941184	399	.	4.21593	6.11e-06	0.00744715	6
A_peak_212028	cymsin_Mol019136	cymsin_chr11	20165579	20166092	514	.	4.21593	6.11e-06	0.00744715	6
A_peak_250605	cymsin_Mol004817	cymsin_chr14	43893963	43894367	405	.	4.21593	6.11e-06	0.00744715	6
A_peak_176318	cymsin_Mol008598	cymsin_chr08	166949338	166949644	307	.	4.21593	6.11e-06	0.00744715	6
A_peak_36466	cymsin_Mol020622	cymsin_chr02	28500699	28501195	497	.	4.21593	6.11e-06	0.00744715	6
A_peak_223427	cymsin_Mol017506	cymsin_chr11	137268806	137269635	830	.	4.21593	6.11e-06	0.00744715	6
A_peak_267800	cymsin_Mol019409	cymsin_chr16	2938814	2939313	500	.	4.21593	6.11e-06	0.00744715	6
A_peak_54006	cymsin_Mol011336	cymsin_chr02	201828744	201829085	342	.	4.21593	6.11e-06	0.00744715	6
A_peak_43760	cymsin_Mol022212	cymsin_chr02	97220767	97221104	338	.	4.21593	6.11e-06	0.00744715	6
A_peak_64397	cymsin_Mol015062	cymsin_chr02	300919384	300919787	404	.	4.21593	6.11e-06	0.00744715	6
A_peak_235236	cymsin_Mol016882	cymsin_chr12	116300313	116300984	672	.	4.21593	6.11e-06	0.00744715	6
A_peak_280123	cymsin_Mol015792	cymsin_chr17	16284707	16285433	727	.	4.21593	6.11e-06	0.00744715	6
A_peak_113505	cymsin_Mol006533	cymsin_chr05	111572248	111572971	724	.	4.21593	6.11e-06	0.00744715	6
A_peak_205448	cymsin_Mol016712	cymsin_chr10	98751796	98752196	401	.	4.21593	6.11e-06	0.00744715	6
A_peak_264759	cymsin_Mol007596	cymsin_chr15	71021592	71021995	404	.	4.21593	6.11e-06	0.00744715	6
A_peak_46205	cymsin_Mol002151	cymsin_chr02	120623179	120623696	518	.	4.21593	6.11e-06	0.00744715	6
A_peak_295114	cymsin_Mol021353	cymsin_chr18	54500627	54501008	382	.	4.21593	6.11e-06	0.00744715	6
A_peak_309596	cymsin_Mol020271	cymsin_chr20	5522060	5522410	351	.	4.21593	6.11e-06	0.00744715	6
A_peak_24138	cymsin_Mol007654	cymsin_chr01	248139685	248140144	460	.	4.21593	6.11e-06	0.00744715	6
A_peak_300860	cymsin_Mol019962	cymsin_chr19	12545734	12546148	415	.	4.21593	6.11e-06	0.00744715	6
A_peak_73164	cymsin_Mol007511	cymsin_chr03	118655445	118655897	453	.	4.21593	6.11e-06	0.00744715	6
A_peak_164373	cymsin_Mol022526	cymsin_chr08	48770304	48770766	463	.	4.21593	6.11e-06	0.00744715	6
A_peak_210788	cymsin_Mol027419	cymsin_chr11	7298606	7298986	381	.	4.21593	6.11e-06	0.00744715	6
A_peak_166377	cymsin_Mol021582	cymsin_chr08	69577101	69577527	427	.	4.21593	6.11e-06	0.00744715	6
A_peak_286507	cymsin_Mol000524	cymsin_chr17	71742492	71743006	515	.	4.21593	6.11e-06	0.00744715	6
A_peak_171211	cymsin_Mol023090	cymsin_chr08	113060606	113060886	281	.	4.21593	6.11e-06	0.00744715	6
A_peak_204072	cymsin_Mol001480	cymsin_chr10	84134299	84134897	599	.	4.21593	6.11e-06	0.00744715	6
A_peak_297440	cymsin_Mol000809	cymsin_chr18	73759149	73759963	815	.	4.21593	6.11e-06	0.00744715	6
A_peak_100794	cymsin_Mol020291	cymsin_chr04	185109578	185110022	445	.	4.21593	6.11e-06	0.00744715	6
A_peak_140674	cymsin_Mol017035	cymsin_chr06	181459283	181459906	624	.	4.21593	6.11e-06	0.00744715	6
A_peak_45895	cymsin_Mol002201	cymsin_chr02	117827393	117827768	376	.	4.21593	6.11e-06	0.00744715	6
A_peak_244093	cymsin_Mol010917	cymsin_chr13	80933288	80933708	421	.	4.21593	6.11e-06	0.00744715	6
A_peak_195276	cymsin_Mol016863	cymsin_chr10	1813536	1814166	631	.	4.21593	6.11e-06	0.00744715	6
A_peak_191382	cymsin_Mol008983	cymsin_chr09	120611286	120611869	584	.	4.21593	6.11e-06	0.00744715	6
A_peak_185410	cymsin_Mol009585	cymsin_chr09	63645386	63645843	458	.	4.21593	6.11e-06	0.00744715	6
A_peak_219319	cymsin_Mol004767	cymsin_chr11	92627816	92628293	478	.	4.21593	6.11e-06	0.00744715	6
A_peak_73383	cymsin_Mol008818	cymsin_chr03	120887175	120887504	330	.	4.21593	6.11e-06	0.00744715	6
A_peak_76815	cymsin_Mol019710	cymsin_chr03	155227882	155228496	615	.	4.21593	6.11e-06	0.00744715	6
A_peak_196519	cymsin_Mol011889	cymsin_chr10	14461005	14461377	373	.	4.21593	6.11e-06	0.00744715	6
A_peak_186842	cymsin_Mol017488	cymsin_chr09	79584839	79585202	364	.	4.21593	6.11e-06	0.00744715	6
A_peak_97169	cymsin_Mol002728	cymsin_chr04	145418774	145419211	438	.	4.21593	6.11e-06	0.00744715	6
A_peak_308486	cymsin_Mol004790	cymsin_chr19	87935716	87936193	478	.	4.21593	6.11e-06	0.00744715	6
A_peak_69457	cymsin_Mol005732	cymsin_chr03	56767520	56768473	954	.	4.21593	6.11e-06	0.00744715	6
A_peak_111119	cymsin_Mol002964	cymsin_chr05	88606682	88607164	483	.	4.21593	6.11e-06	0.00744715	6
A_peak_166534	cymsin_Mol014556	cymsin_chr08	70938458	70938859	402	.	4.20888	3.36e-07	0.000750827	12
A_peak_62308	cymsin_Mol023712	cymsin_chr02	281008040	281008672	633	.	4.20474	8.61e-12	8e-08	28
A_peak_229303	cymsin_Mol019681	cymsin_chr12	56363469	56363766	298	.	4.19758	2.62e-10	1.63e-06	23
A_peak_218483	cymsin_Mol007533	cymsin_chr11	83827766	83828118	353	.	4.1884	3.43e-06	0.00471346	8
A_peak_35605	cymsin_Mol002350	cymsin_chr02	19902959	19903311	353	.	4.18831	5.22e-06	0.006446	7
A_peak_106313	cymsin_Mol023528	cymsin_chr05	39165875	39166524	650	.	4.18831	5.22e-06	0.006446	7
A_peak_286203	cymsin_Mol000511	cymsin_chr17	69709958	69710574	617	.	4.18831	5.22e-06	0.006446	7
A_peak_171420	cymsin_Mol022605	cymsin_chr08	114790429	114790747	319	.	4.18831	5.22e-06	0.006446	7
A_peak_163392	cymsin_Mol026080	cymsin_chr08	39094158	39094425	268	.	4.18831	5.22e-06	0.006446	7
A_peak_54933	cymsin_Mol003104	cymsin_chr02	209566580	209566986	407	.	4.18831	5.22e-06	0.006446	7
A_peak_157923	cymsin_Mol007724	cymsin_chr07	173370638	173371057	420	.	4.18818	6.8e-06	0.00744715	6
A_peak_263285	cymsin_Mol013092	cymsin_chr15	55383009	55383670	662	.	4.18818	6.8e-06	0.00744715	6
A_peak_71598	cymsin_Mol014262	cymsin_chr03	104616453	104617177	725	.	4.18818	6.8e-06	0.00744715	6
A_peak_274881	cymsin_Mol003914	cymsin_chr16	71178612	71178964	353	.	4.18818	6.8e-06	0.00744715	6
A_peak_53423	cymsin_Mol009971	cymsin_chr02	195999074	195999960	887	.	4.18818	6.8e-06	0.00744715	6
A_peak_132466	cymsin_Mol005331	cymsin_chr06	87824075	87824453	379	.	4.18818	6.8e-06	0.00744715	6
A_peak_231602	cymsin_Mol002305	cymsin_chr12	80660075	80660571	497	.	4.18818	6.8e-06	0.00744715	6
A_peak_310793	cymsin_Mol005443	cymsin_chr20	17745165	17745644	480	.	4.18818	6.8e-06	0.00744715	6
A_peak_86766	cymsin_Mol003377	cymsin_chr04	38991949	38992338	390	.	4.18818	6.8e-06	0.00744715	6
A_peak_79061	cymsin_Mol010723	cymsin_chr03	175930532	175931152	621	.	4.18818	6.8e-06	0.00744715	6
A_peak_164921	cymsin_Mol013865	cymsin_chr08	54535756	54536362	607	.	4.18818	6.8e-06	0.00744715	6
A_peak_265340	cymsin_Mol007394	cymsin_chr15	75945821	75946391	571	.	4.18818	6.8e-06	0.00744715	6
A_peak_229526	cymsin_Mol023298	cymsin_chr12	58897380	58897780	401	.	4.18669	7.74e-09	2.96e-05	18
A_peak_255735	cymsin_Mol001390	cymsin_chr14	87770324	87771024	701	.	4.16817	2.12e-07	0.000499011	13
A_peak_211927	cymsin_Mol012667	cymsin_chr11	19297149	19297471	323	.	4.16817	2.12e-07	0.000499011	13
A_peak_116695	cymsin_Mol018255	cymsin_chr05	141263333	141263723	391	.	4.16817	2.12e-07	0.000499011	13
A_peak_154110	cymsin_Mol028294	cymsin_chr07	138426042	138426458	417	.	4.16817	2.12e-07	0.000499011	13
A_peak_256823	cymsin_Mol002035	cymsin_chr14	96694999	96695746	748	.	4.16817	2.12e-07	0.000499011	13
A_peak_309693	cymsin_Mol026010	cymsin_chr20	6754579	6755211	633	.	4.16817	2.12e-07	0.000499011	13
A_peak_103945	cymsin_Mol020078	cymsin_chr05	13339387	13339705	319	.	4.16247	2.28e-06	0.00333265	9
A_peak_191929	cymsin_Mol003969	cymsin_chr09	126704931	126705451	521	.	4.15584	5.87e-06	0.00716853	7
A_peak_284731	cymsin_Mol017957	cymsin_chr17	56863781	56864088	308	.	4.15584	5.87e-06	0.00716853	7
A_peak_192609	cymsin_Mol023520	cymsin_chr09	133691617	133692120	504	.	4.15584	5.87e-06	0.00716853	7
A_peak_80554	cymsin_Mol008749	cymsin_chr03	189154683	189155168	486	.	4.15584	5.87e-06	0.00716853	7
A_peak_133873	cymsin_Mol012457	cymsin_chr06	100371410	100371708	299	.	4.15584	5.87e-06	0.00716853	7
A_peak_234249	cymsin_Mol010306	cymsin_chr12	106192807	106193203	397	.	4.15112	7.83e-06	0.00780746	6
A_peak_113333	cymsin_Mol004201	cymsin_chr05	110235001	110235331	331	.	4.15112	7.83e-06	0.00780746	6
A_peak_57641	cymsin_Mol011549	cymsin_chr02	232187403	232187862	460	.	4.15112	7.83e-06	0.00780746	6
A_peak_108668	cymsin_Mol003891	cymsin_chr05	62048796	62049328	533	.	4.15112	7.83e-06	0.00780746	6
A_peak_245210	cymsin_Mol009903	cymsin_chr13	93215905	93216620	716	.	4.15112	7.83e-06	0.00780746	6
A_peak_160015	cymsin_Mol008672	cymsin_chr08	6629574	6630071	498	.	4.15112	7.83e-06	0.00780746	6
A_peak_178520	cymsin_Mol004868	cymsin_chr08	189151790	189152133	344	.	4.15112	7.83e-06	0.00780746	6
A_peak_299086	cymsin_Mol009367	cymsin_chr18	89497503	89498725	1223	.	4.15112	7.83e-06	0.00780746	6
A_peak_119637	cymsin_Mol015161	cymsin_chr05	166660936	166661267	332	.	4.15112	7.83e-06	0.00780746	6
A_peak_151868	cymsin_Mol015333	cymsin_chr07	116457085	116457348	264	.	4.15112	7.83e-06	0.00780746	6
A_peak_64072	cymsin_Mol011709	cymsin_chr02	297234364	297234799	436	.	4.15112	7.83e-06	0.00780746	6
A_peak_56282	cymsin_Mol003490	cymsin_chr02	220568472	220568860	389	.	4.15112	7.83e-06	0.00780746	6
A_peak_110877	cymsin_Mol022875	cymsin_chr05	86276106	86276733	628	.	4.13678	2.5e-06	0.00360662	9
A_peak_91385	cymsin_Mol018326	cymsin_chr04	79122167	79123396	1230	.	4.13104	4.21e-06	0.00568827	8
A_peak_51973	cymsin_Mol022007	cymsin_chr02	180906774	180908195	1422	.	4.12959	4.23e-06	0.00571294	8
A_peak_50946	cymsin_Mol012094	cymsin_chr02	168982588	168983281	694	.	4.12959	4.23e-06	0.00571294	8
A_peak_44796	cymsin_Mol011567	cymsin_chr02	107743710	107744931	1222	.	4.12959	4.23e-06	0.00571294	8
A_peak_308916	cymsin_Mol005463	cymsin_chr19	91502015	91502962	948	.	4.12959	4.23e-06	0.00571294	8
A_peak_294152	cymsin_Mol010785	cymsin_chr18	45812454	45812983	530	.	4.12959	4.23e-06	0.00571294	8
A_peak_314789	cymsin_Mol005557	cymsin_chr20	51792572	51792991	420	.	4.12959	4.23e-06	0.00571294	8
A_peak_192068	cymsin_Mol003991	cymsin_chr09	128167200	128167607	408	.	4.12959	4.23e-06	0.00571294	8
A_peak_68936	cymsin_Mol021178	cymsin_chr03	49241199	49241872	674	.	4.12959	4.23e-06	0.00571294	8
A_peak_292679	cymsin_Mol003709	cymsin_chr18	32697551	32698131	581	.	4.12959	4.23e-06	0.00571294	8
A_peak_289467	cymsin_Mol025345	cymsin_chr17	100206786	100207100	315	.	4.12959	4.23e-06	0.00571294	8
A_peak_322407	cymsin_Mol027746	cymsin_contig4128	11238	11672	435	.	4.12959	4.23e-06	0.00571294	8
A_peak_102155	cymsin_Mol008658	cymsin_chr04	200645788	200646176	389	.	4.12959	4.23e-06	0.00571294	8
A_peak_201779	cymsin_Mol014932	cymsin_chr10	60949940	60950805	866	.	4.12959	4.23e-06	0.00571294	8
A_peak_114191	cymsin_Mol007073	cymsin_chr05	117552971	117553778	808	.	4.12959	4.23e-06	0.00571294	8
A_peak_91061	cymsin_Mol020697	cymsin_chr04	75417981	75418439	459	.	4.12959	4.23e-06	0.00571294	8
A_peak_135021	cymsin_Mol004276	cymsin_chr06	111430137	111430750	614	.	4.12959	4.23e-06	0.00571294	8
A_peak_90440	cymsin_Mol001221	cymsin_chr04	69549512	69550463	952	.	4.12959	4.23e-06	0.00571294	8
A_peak_247707	cymsin_Mol022763	cymsin_chr14	10000131	10000900	770	.	4.12959	4.23e-06	0.00571294	8
A_peak_233549	cymsin_Mol019627	cymsin_chr12	97692727	97693286	560	.	4.12959	4.23e-06	0.00571294	8
A_peak_310368	cymsin_Mol006245	cymsin_chr20	13753624	13754580	957	.	4.12959	4.23e-06	0.00571294	8
A_peak_59330	cymsin_Mol011992	cymsin_chr02	249180232	249180594	363	.	4.12959	4.23e-06	0.00571294	8
A_peak_36298	cymsin_Mol024911	cymsin_chr02	26920680	26921023	344	.	4.12959	4.23e-06	0.00571294	8
A_peak_189601	cymsin_Mol022954	cymsin_chr09	105128421	105129283	863	.	4.12959	4.23e-06	0.00571294	8
A_peak_45062	cymsin_Mol008372	cymsin_chr02	109722541	109722795	255	.	4.12959	4.23e-06	0.00571294	8
A_peak_184842	cymsin_Mol006570	cymsin_chr09	57946033	57946399	367	.	4.12959	4.23e-06	0.00571294	8
A_peak_169497	cymsin_Mol004139	cymsin_chr08	96779335	96780136	802	.	4.12959	4.23e-06	0.00571294	8
A_peak_263371	cymsin_Mol013081	cymsin_chr15	56173104	56173638	535	.	4.12959	4.23e-06	0.00571294	8
A_peak_176854	cymsin_Mol005999	cymsin_chr08	171780069	171780451	383	.	4.12959	4.23e-06	0.00571294	8
A_peak_176205	cymsin_Mol008573	cymsin_chr08	165744511	165745232	722	.	4.12959	4.23e-06	0.00571294	8
A_peak_301664	cymsin_Mol027470	cymsin_chr19	20131533	20131936	404	.	4.12959	4.23e-06	0.00571294	8
A_peak_235812	cymsin_Mol012792	cymsin_chr12	122315060	122315729	670	.	4.12959	4.23e-06	0.00571294	8
A_peak_140972	cymsin_Mol013334	cymsin_chr06	184469101	184469604	504	.	4.12959	4.23e-06	0.00571294	8
A_peak_132206	cymsin_Mol019972	cymsin_chr06	86037744	86038139	396	.	4.12959	4.23e-06	0.00571294	8
A_peak_211068	cymsin_Mol016487	cymsin_chr11	10181732	10182323	592	.	4.12959	4.23e-06	0.00571294	8
A_peak_228139	cymsin_Mol005506	cymsin_chr12	41995222	41995552	331	.	4.12959	4.23e-06	0.00571294	8
A_peak_36187	cymsin_Mol009235	cymsin_chr02	25786511	25787078	568	.	4.12959	4.23e-06	0.00571294	8
A_peak_56058	cymsin_Mol003484	cymsin_chr02	219108561	219108986	426	.	4.12959	4.23e-06	0.00571294	8
A_peak_48516	cymsin_Mol002096	cymsin_chr02	143543881	143544520	640	.	4.12959	4.23e-06	0.00571294	8
A_peak_142883	cymsin_Mol018197	cymsin_chr07	15294053	15294527	475	.	4.12959	4.23e-06	0.00571294	8
A_peak_51908	cymsin_Mol022730	cymsin_chr02	180288672	180288976	305	.	4.12959	4.23e-06	0.00571294	8
A_peak_73934	cymsin_Mol007016	cymsin_chr03	126195609	126196528	920	.	4.12959	4.23e-06	0.00571294	8
A_peak_146868	cymsin_Mol005786	cymsin_chr07	56953327	56953667	341	.	4.12959	4.23e-06	0.00571294	8
A_peak_221062	cymsin_Mol007879	cymsin_chr11	109031536	109031985	450	.	4.12959	4.23e-06	0.00571294	8
A_peak_186513	cymsin_Mol011922	cymsin_chr09	76106032	76106392	361	.	4.12959	4.23e-06	0.00571294	8
A_peak_211242	cymsin_Mol008555	cymsin_chr11	11814778	11815349	572	.	4.12959	4.23e-06	0.00571294	8
A_peak_147188	cymsin_Mol025917	cymsin_chr07	61429329	61429635	307	.	4.12959	4.23e-06	0.00571294	8
A_peak_130829	cymsin_Mol001518	cymsin_chr06	74075930	74076215	286	.	4.12959	4.23e-06	0.00571294	8
A_peak_74160	cymsin_Mol005914	cymsin_chr03	128749875	128751165	1291	.	4.12959	4.23e-06	0.00571294	8
A_peak_292496	cymsin_Mol003676	cymsin_chr18	31040298	31040728	431	.	4.12959	4.23e-06	0.00571294	8
A_peak_258069	cymsin_Mol014502	cymsin_chr15	1114117	1114679	563	.	4.12959	4.23e-06	0.00571294	8
A_peak_133154	cymsin_Mol002576	cymsin_chr06	93223156	93223898	743	.	4.12959	4.23e-06	0.00571294	8
A_peak_202240	cymsin_Mol018812	cymsin_chr10	65476460	65476820	361	.	4.12959	4.23e-06	0.00571294	8
A_peak_36224	cymsin_Mol009237	cymsin_chr02	26062132	26062701	570	.	4.12959	4.23e-06	0.00571294	8
A_peak_95058	cymsin_Mol004596	cymsin_chr04	120963865	120964279	415	.	4.12959	4.23e-06	0.00571294	8
A_peak_58436	cymsin_Mol014902	cymsin_chr02	240628653	240628989	337	.	4.12959	4.23e-06	0.00571294	8
A_peak_182351	cymsin_Mol002602	cymsin_chr09	33906729	33907127	399	.	4.12959	4.23e-06	0.00571294	8
A_peak_323047	cymsin_Mol026539	cymsin_contig4377	182901	183440	540	.	4.12959	4.23e-06	0.00571294	8
A_peak_224434	cymsin_Mol025459	cymsin_chr12	6798509	6798972	464	.	4.12959	4.23e-06	0.00571294	8
A_peak_262011	cymsin_Mol016497	cymsin_chr15	41946430	41946851	422	.	4.12959	4.23e-06	0.00571294	8
A_peak_41837	cymsin_Mol007366	cymsin_chr02	78244646	78245161	516	.	4.12959	4.23e-06	0.00571294	8
A_peak_170364	cymsin_Mol006779	cymsin_chr08	105854539	105854963	425	.	4.12959	4.23e-06	0.00571294	8
A_peak_51924	cymsin_Mol022014	cymsin_chr02	180565909	180566463	555	.	4.12959	4.23e-06	0.00571294	8
A_peak_302122	cymsin_Mol020028	cymsin_chr19	25781433	25781798	366	.	4.12959	4.23e-06	0.00571294	8
A_peak_212574	cymsin_Mol022400	cymsin_chr11	26333475	26334025	551	.	4.12959	4.23e-06	0.00571294	8
A_peak_209314	cymsin_Mol016347	cymsin_chr10	140720817	140721196	380	.	4.12959	4.23e-06	0.00571294	8
A_peak_286701	cymsin_Mol000536	cymsin_chr17	73400198	73401072	875	.	4.12959	4.23e-06	0.00571294	8
A_peak_167634	cymsin_Mol000283	cymsin_chr08	81726688	81727102	415	.	4.12959	4.23e-06	0.00571294	8
A_peak_294727	cymsin_Mol010367	cymsin_chr18	51034785	51035397	613	.	4.12959	4.23e-06	0.00571294	8
A_peak_171066	cymsin_Mol002425	cymsin_chr08	111901020	111901290	271	.	4.12959	4.23e-06	0.00571294	8
A_peak_191010	cymsin_Mol007338	cymsin_chr09	117201266	117201883	618	.	4.12959	4.23e-06	0.00571294	8
A_peak_296143	cymsin_Mol010666	cymsin_chr18	63537649	63538262	614	.	4.12959	4.23e-06	0.00571294	8
A_peak_177238	cymsin_Mol001832	cymsin_chr08	175332823	175333169	347	.	4.12959	4.23e-06	0.00571294	8
A_peak_75289	cymsin_Mol025955	cymsin_chr03	140613985	140614472	488	.	4.12959	4.23e-06	0.00571294	8
A_peak_89007	cymsin_Mol022162	cymsin_chr04	56887464	56887840	377	.	4.11472	8.98e-06	0.0088428	6
A_peak_252489	cymsin_Mol006478	cymsin_chr14	61626195	61626758	564	.	4.11472	8.98e-06	0.0088428	6
A_peak_58568	cymsin_Mol012973	cymsin_chr02	241793654	241794037	384	.	4.11472	8.98e-06	0.0088428	6
A_peak_290024	cymsin_Mol007703	cymsin_chr18	4831914	4832338	425	.	4.11472	8.98e-06	0.0088428	6
A_peak_111562	cymsin_Mol022048	cymsin_chr05	92907292	92907595	304	.	4.11472	8.98e-06	0.0088428	6
A_peak_176282	cymsin_Mol008587	cymsin_chr08	166477781	166478252	472	.	4.11472	8.98e-06	0.0088428	6
A_peak_264318	cymsin_Mol016647	cymsin_chr15	65442667	65442987	321	.	4.11472	8.98e-06	0.0088428	6
A_peak_175565	cymsin_Mol022923	cymsin_chr08	158225741	158226181	441	.	4.11472	8.98e-06	0.0088428	6
A_peak_166000	cymsin_Mol021474	cymsin_chr08	65555361	65556315	955	.	4.11472	8.98e-06	0.0088428	6
A_peak_205886	cymsin_Mol013314	cymsin_chr10	103885727	103886487	761	.	4.11472	8.98e-06	0.0088428	6
A_peak_182018	cymsin_Mol001754	cymsin_chr09	31205138	31205484	347	.	4.11472	8.98e-06	0.0088428	6
A_peak_163675	cymsin_Mol003573	cymsin_chr08	41517580	41518135	556	.	4.11472	8.98e-06	0.0088428	6
A_peak_37645	cymsin_Mol025377	cymsin_chr02	40413889	40414366	478	.	4.11472	8.98e-06	0.0088428	6
A_peak_249548	cymsin_Mol028392	cymsin_chr14	30919399	30919975	577	.	4.11472	8.98e-06	0.0088428	6
A_peak_161335	cymsin_Mol013944	cymsin_chr08	20492353	20492823	471	.	4.11472	8.98e-06	0.0088428	6
A_peak_176702	cymsin_Mol006023	cymsin_chr08	170645677	170645990	314	.	4.10294	4.66e-06	0.00597173	8
A_peak_309659	cymsin_Mol022644	cymsin_chr20	6327713	6328069	357	.	4.10294	4.66e-06	0.00597173	8
A_peak_124105	cymsin_Mol014971	cymsin_chr06	13283343	13284054	712	.	4.10294	4.66e-06	0.00597173	8
A_peak_232272	cymsin_Mol015638	cymsin_chr12	87467857	87469030	1174	.	4.10294	4.66e-06	0.00597173	8
A_peak_77158	cymsin_Mol011527	cymsin_chr03	158641602	158642118	517	.	4.10294	4.66e-06	0.00597173	8
A_peak_77786	cymsin_Mol023893	cymsin_chr03	164436881	164437234	354	.	4.10294	4.66e-06	0.00597173	8
A_peak_245512	cymsin_Mol010581	cymsin_chr13	97452792	97453083	292	.	4.10294	4.66e-06	0.00597173	8
A_peak_121206	cymsin_Mol020883	cymsin_chr05	182591020	182591284	265	.	4.10294	4.66e-06	0.00597173	8
A_peak_169827	cymsin_Mol016912	cymsin_chr08	99723741	99724057	317	.	4.10294	4.66e-06	0.00597173	8
A_peak_251191	cymsin_Mol005056	cymsin_chr14	49973676	49974013	338	.	4.10294	4.66e-06	0.00597173	8
A_peak_218190	cymsin_Mol020197	cymsin_chr11	81286614	81287012	399	.	4.10294	4.66e-06	0.00597173	8
A_peak_104099	cymsin_Mol019921	cymsin_chr05	15046272	15047375	1104	.	4.10294	4.66e-06	0.00597173	8
A_peak_172845	cymsin_Mol025661	cymsin_chr08	129514419	129514951	533	.	4.10294	4.66e-06	0.00597173	8
A_peak_308652	cymsin_Mol004802	cymsin_chr19	89356350	89356742	393	.	4.10294	4.66e-06	0.00597173	8
A_peak_45496	cymsin_Mol016759	cymsin_chr02	114102197	114102650	454	.	4.10294	4.66e-06	0.00597173	8
A_peak_154474	cymsin_Mol001130	cymsin_chr07	142188741	142189312	572	.	4.10294	4.66e-06	0.00597173	8
A_peak_309298	cymsin_Mol017241	cymsin_chr20	2139314	2140108	795	.	4.10294	4.66e-06	0.00597173	8
A_peak_42591	cymsin_Mol022665	cymsin_chr02	85374843	85375109	267	.	4.10294	4.66e-06	0.00597173	8
A_peak_211656	cymsin_Mol027836	cymsin_chr11	16256542	16256866	325	.	4.0977	2.17e-42	6.86e-37	136
A_peak_251717	cymsin_Mol002919	cymsin_chr14	54939859	54940585	727	.	4.09241	7.37e-06	0.00744715	7
A_peak_156482	cymsin_Mol003055	cymsin_chr07	160343983	160344530	548	.	4.09241	7.37e-06	0.00744715	7
A_peak_207955	cymsin_Mol009419	cymsin_chr10	126510085	126510409	325	.	4.09241	7.37e-06	0.00744715	7
A_peak_83984	cymsin_Mol015001	cymsin_chr04	11799607	11800293	687	.	4.09241	7.37e-06	0.00744715	7
A_peak_158835	cymsin_Mol022844	cymsin_chr07	181480159	181480519	361	.	4.07895	1.03e-05	0.00997264	6
A_peak_138792	cymsin_Mol018208	cymsin_chr06	157226400	157226810	411	.	4.07895	1.03e-05	0.00997264	6
A_peak_235375	cymsin_Mol015255	cymsin_chr12	118061106	118061411	306	.	4.07895	1.03e-05	0.00997264	6
A_peak_294412	cymsin_Mol024627	cymsin_chr18	48423909	48424328	420	.	4.07895	1.03e-05	0.00997264	6
A_peak_93345	cymsin_Mol003131	cymsin_chr04	100042860	100043268	409	.	4.07895	1.03e-05	0.00997264	6
A_peak_225560	cymsin_Mol002435	cymsin_chr12	16373576	16374308	733	.	4.07895	1.03e-05	0.00997264	6
A_peak_259368	cymsin_Mol007412	cymsin_chr15	15047584	15048033	450	.	4.07895	1.03e-05	0.00997264	6
A_peak_140430	cymsin_Mol014037	cymsin_chr06	179513354	179513716	363	.	4.07895	1.03e-05	0.00997264	6
A_peak_75679	cymsin_Mol005532	cymsin_chr03	144115651	144116535	885	.	4.07895	1.03e-05	0.00997264	6
A_peak_267621	cymsin_Mol019599	cymsin_chr16	955308	956569	1262	.	4.07895	1.03e-05	0.00997264	6
A_peak_316823	cymsin_Mol013280	cymsin_contig1101	1161054	1161711	658	.	4.07895	1.03e-05	0.00997264	6
A_peak_188104	cymsin_Mol003021	cymsin_chr09	91906933	91907253	321	.	4.07895	1.03e-05	0.00997264	6
A_peak_318205	cymsin_Mol029488	cymsin_contig1878	28984	29240	257	.	4.07522	5.14e-06	0.00634907	8
A_peak_130537	cymsin_Mol003867	cymsin_chr06	71562357	71562749	393	.	4.06141	8.23e-06	0.00815361	7
A_peak_204558	cymsin_Mol008429	cymsin_chr10	88962670	88963069	400	.	4.06141	8.23e-06	0.00815361	7
A_peak_109617	cymsin_Mol004497	cymsin_chr05	72732344	72732674	331	.	4.05975	4.27e-11	3.35e-07	27
A_peak_172994	cymsin_Mol018313	cymsin_chr08	131191746	131192176	431	.	4.05218	9.87e-08	0.000255106	15
A_peak_110429	cymsin_Mol020857	cymsin_chr05	81353369	81353715	347	.	4.04379	1.17e-05	0.0112863	6
A_peak_260069	cymsin_Mol000838	cymsin_chr15	21585899	21586299	401	.	4.04379	1.17e-05	0.0112863	6
A_peak_149762	cymsin_Mol019784	cymsin_chr07	92645027	92645360	334	.	4.04379	1.17e-05	0.0112863	6
A_peak_91486	cymsin_Mol021894	cymsin_chr04	80163795	80164341	547	.	4.04379	1.17e-05	0.0112863	6
A_peak_51785	cymsin_Mol028112	cymsin_chr02	178530000	178530359	360	.	4.04379	1.17e-05	0.0112863	6
A_peak_190999	cymsin_Mol007341	cymsin_chr09	117115017	117115524	508	.	4.04379	1.17e-05	0.0112863	6
A_peak_309467	cymsin_Mol022856	cymsin_chr20	3989894	3990512	619	.	4.04379	1.17e-05	0.0112863	6
A_peak_261275	cymsin_Mol005933	cymsin_chr15	34784629	34785017	389	.	4.04379	1.17e-05	0.0112863	6
A_peak_286877	cymsin_Mol000545	cymsin_chr17	75071841	75072130	290	.	4.04379	1.17e-05	0.0112863	6
A_peak_229884	cymsin_Mol027848	cymsin_chr12	63478889	63479310	422	.	4.03712	3.58e-06	0.00491304	9
A_peak_277658	cymsin_Mol003334	cymsin_chr16	100080418	100080948	531	.	4.03088	9.18e-06	0.00898463	7
A_peak_79400	cymsin_Mol017213	cymsin_chr03	179150703	179151176	474	.	4.03088	9.18e-06	0.00898463	7
A_peak_211667	cymsin_Mol026864	cymsin_chr11	16415923	16416303	381	.	4.03088	9.18e-06	0.00898463	7
A_peak_62553	cymsin_Mol007936	cymsin_chr02	283412914	283413238	325	.	4.03088	9.18e-06	0.00898463	7
A_peak_126178	cymsin_Mol005242	cymsin_chr06	33189006	33189258	253	.	4.02268	1.34e-09	7.02e-06	22
A_peak_173698	cymsin_Mol007808	cymsin_chr08	138020151	138020484	334	.	4.0209	6.23e-06	0.00744715	8
A_peak_102543	cymsin_Mol029001	cymsin_chr04	204628134	204628397	264	.	4.01815	3.83e-10	2.32e-06	24
A_peak_267907	cymsin_Mol021916	cymsin_chr16	4171691	4171966	276	.	4.01619	1.16e-07	0.000286754	15
A_peak_95893	cymsin_Mol020959	cymsin_chr04	131544077	131544431	355	.	4.01295	3.91e-06	0.00533335	9
A_peak_140704	cymsin_Mol017029	cymsin_chr06	181788798	181789102	305	.	4.01295	3.91e-06	0.00533335	9
A_peak_123983	cymsin_Mol015719	cymsin_chr06	11955702	11956051	350	.	4.01295	3.91e-06	0.00533335	9
A_peak_51756	cymsin_Mol025355	cymsin_chr02	178244087	178244358	272	.	4.01295	3.91e-06	0.00533335	9
A_peak_127747	cymsin_Mol005311	cymsin_chr06	48221786	48222099	314	.	4.01295	3.91e-06	0.00533335	9
A_peak_281328	cymsin_Mol000934	cymsin_chr17	27488125	27488670	546	.	4.00924	1.33e-05	0.0125916	6
A_peak_242216	cymsin_Mol000423	cymsin_chr13	64772961	64773321	361	.	4.00924	1.33e-05	0.0125916	6
A_peak_96037	cymsin_Mol013502	cymsin_chr04	133140363	133141394	1032	.	4.00924	1.33e-05	0.0125916	6
A_peak_38636	cymsin_Mol015095	cymsin_chr02	49285281	49285786	506	.	4.00924	1.33e-05	0.0125916	6
A_peak_280844	cymsin_Mol003615	cymsin_chr17	22927439	22927776	338	.	4.00924	1.33e-05	0.0125916	6
A_peak_289148	cymsin_Mol018612	cymsin_chr17	96916614	96916991	378	.	4.00924	1.33e-05	0.0125916	6
A_peak_50552	cymsin_Mol012361	cymsin_chr02	165034383	165034806	424	.	4.00924	1.33e-05	0.0125916	6
A_peak_249595	cymsin_Mol021768	cymsin_chr14	31371389	31371677	289	.	4.00924	1.33e-05	0.0125916	6
A_peak_161648	cymsin_Mol004570	cymsin_chr08	23798410	23798730	321	.	4.00924	1.33e-05	0.0125916	6
A_peak_310121	cymsin_Mol013242	cymsin_chr20	11139228	11139573	346	.	4.00924	1.33e-05	0.0125916	6
A_peak_275326	cymsin_Mol004054	cymsin_chr16	75814536	75815239	704	.	4.00924	1.33e-05	0.0125916	6
A_peak_227352	cymsin_Mol006636	cymsin_chr12	33823547	33823799	253	.	4.00924	1.33e-05	0.0125916	6
A_peak_176813	cymsin_Mol006001	cymsin_chr08	171354742	171355232	491	.	4.00924	1.33e-05	0.0125916	6
A_peak_177064	cymsin_Mol001848	cymsin_chr08	173410703	173411145	443	.	4.00924	1.33e-05	0.0125916	6
A_peak_186042	cymsin_Mol024206	cymsin_chr09	70749611	70750025	415	.	4.00924	1.33e-05	0.0125916	6
A_peak_206136	cymsin_Mol016257	cymsin_chr10	106430421	106430784	364	.	4.00924	1.33e-05	0.0125916	6
A_peak_282932	cymsin_Mol000999	cymsin_chr17	41909107	41910452	1346	.	4.00924	1.33e-05	0.0125916	6
A_peak_39738	cymsin_Mol008068	cymsin_chr02	58045787	58046339	553	.	4.00924	1.33e-05	0.0125916	6
A_peak_87992	cymsin_Mol000036	cymsin_chr04	48701372	48701881	510	.	4.00924	1.33e-05	0.0125916	6
A_peak_82545	cymsin_Mol003421	cymsin_chr03	218534881	218535207	327	.	4.00924	1.33e-05	0.0125916	6
A_peak_83622	cymsin_Mol008115	cymsin_chr04	8346690	8347460	771	.	4.00924	1.33e-05	0.0125916	6
A_peak_141080	cymsin_Mol013339	cymsin_chr06	185280695	185281623	929	.	4.00924	1.33e-05	0.0125916	6
A_peak_161526	cymsin_Mol004580	cymsin_chr08	22911209	22912261	1053	.	4.00924	1.33e-05	0.0125916	6
A_peak_56009	cymsin_Mol003482	cymsin_chr02	218749973	218750287	315	.	4.00924	1.33e-05	0.0125916	6
A_peak_294798	cymsin_Mol024561	cymsin_chr18	51657882	51658235	354	.	4.00924	1.33e-05	0.0125916	6
A_peak_269543	cymsin_Mol000667	cymsin_chr16	21740172	21740966	795	.	4.00924	1.33e-05	0.0125916	6
A_peak_238835	cymsin_Mol022837	cymsin_chr13	36725622	36726736	1115	.	4.00924	1.33e-05	0.0125916	6
A_peak_118244	cymsin_Mol014896	cymsin_chr05	153035996	153036993	998	.	4.00924	1.33e-05	0.0125916	6
A_peak_321028	cymsin_Mol023953	cymsin_contig3486	187214	187514	301	.	4.00924	1.33e-05	0.0125916	6
A_peak_73955	cymsin_Mol007013	cymsin_chr03	126375668	126376024	357	.	4.00924	1.33e-05	0.0125916	6
A_peak_189575	cymsin_Mol022952	cymsin_chr09	104933614	104933959	346	.	4.00924	1.33e-05	0.0125916	6
A_peak_238996	cymsin_Mol011488	cymsin_chr13	38307256	38307928	673	.	4.00924	1.33e-05	0.0125916	6
A_peak_316890	cymsin_Mol029006	cymsin_contig1105	68978	69346	369	.	4.00924	1.33e-05	0.0125916	6
A_peak_71959	cymsin_Mol019938	cymsin_chr03	107840087	107840433	347	.	4.00924	1.33e-05	0.0125916	6
A_peak_257562	cymsin_Mol000473	cymsin_chr14	105403365	105403831	467	.	4.00924	1.33e-05	0.0125916	6
A_peak_236548	cymsin_Mol028905	cymsin_chr13	9262073	9262580	508	.	4.00924	1.33e-05	0.0125916	6
A_peak_162073	cymsin_Mol015459	cymsin_chr08	27481582	27481981	400	.	4.00924	1.33e-05	0.0125916	6
A_peak_188012	cymsin_Mol003011	cymsin_chr09	90989156	90989411	256	.	4.00924	1.33e-05	0.0125916	6
A_peak_302296	cymsin_Mol012911	cymsin_chr19	27510350	27511008	659	.	4.00924	1.33e-05	0.0125916	6
A_peak_90925	cymsin_Mol001185	cymsin_chr04	73616056	73616525	470	.	4.00924	1.33e-05	0.0125916	6
A_peak_157387	cymsin_Mol012466	cymsin_chr07	168385562	168385870	309	.	4.00924	1.33e-05	0.0125916	6
A_peak_206120	cymsin_Mol016260	cymsin_chr10	106308796	106309335	540	.	4.00924	1.33e-05	0.0125916	6
A_peak_73297	cymsin_Mol027253	cymsin_chr03	120014818	120015375	558	.	4.00924	1.33e-05	0.0125916	6
A_peak_274564	cymsin_Mol014191	cymsin_chr16	68378185	68378460	276	.	4.00924	1.33e-05	0.0125916	6
A_peak_160233	cymsin_Mol026616	cymsin_chr08	9079956	9080269	314	.	4.00924	1.33e-05	0.0125916	6
A_peak_182773	cymsin_Mol002655	cymsin_chr09	37569422	37569748	327	.	4.00924	1.33e-05	0.0125916	6
A_peak_166604	cymsin_Mol014569	cymsin_chr08	71696783	71697382	600	.	4.00924	1.33e-05	0.0125916	6
A_peak_195940	cymsin_Mol005081	cymsin_chr10	8981243	8981669	427	.	4.00924	1.33e-05	0.0125916	6
A_peak_80478	cymsin_Mol008736	cymsin_chr03	188477970	188478517	548	.	4.00924	1.33e-05	0.0125916	6
A_peak_164297	cymsin_Mol005587	cymsin_chr08	47609493	47609786	294	.	4.00924	1.33e-05	0.0125916	6
A_peak_81207	cymsin_Mol012505	cymsin_chr03	195832255	195832622	368	.	4.00924	1.33e-05	0.0125916	6
A_peak_203641	cymsin_Mol015888	cymsin_chr10	79513891	79514216	326	.	4.00924	1.33e-05	0.0125916	6
A_peak_236116	cymsin_Mol011905	cymsin_chr13	3230880	3231261	382	.	4.00924	1.33e-05	0.0125916	6
A_peak_57357	cymsin_Mol004740	cymsin_chr02	229692560	229692923	364	.	4.00924	1.33e-05	0.0125916	6
A_peak_310626	cymsin_Mol005430	cymsin_chr20	16391005	16391318	314	.	4.00924	1.33e-05	0.0125916	6
A_peak_72359	cymsin_Mol011751	cymsin_chr03	111580597	111580850	254	.	4.00924	1.33e-05	0.0125916	6
A_peak_301088	cymsin_Mol013594	cymsin_chr19	14694309	14694833	525	.	4.00924	1.33e-05	0.0125916	6
A_peak_85618	cymsin_Mol024269	cymsin_chr04	28751346	28751713	368	.	4.00924	1.33e-05	0.0125916	6
A_peak_301985	cymsin_Mol022258	cymsin_chr19	24035653	24036135	483	.	4.00924	1.33e-05	0.0125916	6
A_peak_106062	cymsin_Mol009809	cymsin_chr05	36675416	36675945	530	.	4.00924	1.33e-05	0.0125916	6
A_peak_98245	cymsin_Mol011307	cymsin_chr04	155974947	155975199	253	.	4.00924	1.33e-05	0.0125916	6
A_peak_170342	cymsin_Mol006781	cymsin_chr08	105696579	105697133	555	.	4.00924	1.33e-05	0.0125916	6
A_peak_171792	cymsin_Mol024042	cymsin_chr08	118333138	118333435	298	.	4.00924	1.33e-05	0.0125916	6
A_peak_115050	cymsin_Mol012820	cymsin_chr05	126648535	126648861	327	.	4.00924	1.33e-05	0.0125916	6
A_peak_188920	cymsin_Mol001564	cymsin_chr09	99183298	99184162	865	.	4.00924	1.33e-05	0.0125916	6
A_peak_148374	cymsin_Mol018996	cymsin_chr07	73900853	73901313	461	.	4.00924	1.33e-05	0.0125916	6
A_peak_124521	cymsin_Mol011317	cymsin_chr06	17238257	17238684	428	.	4.00924	1.33e-05	0.0125916	6
A_peak_91810	cymsin_Mol016838	cymsin_chr04	83633522	83633885	364	.	4.00924	1.33e-05	0.0125916	6
A_peak_170212	cymsin_Mol027673	cymsin_chr08	104656092	104656373	282	.	4.00924	1.33e-05	0.0125916	6
A_peak_165096	cymsin_Mol026477	cymsin_chr08	56866914	56867555	642	.	4.00924	1.33e-05	0.0125916	6
A_peak_40409	cymsin_Mol008440	cymsin_chr02	64849602	64850200	599	.	4.00924	1.33e-05	0.0125916	6
A_peak_239695	cymsin_Mol003178	cymsin_chr13	44629756	44630588	833	.	4.00924	1.33e-05	0.0125916	6
A_peak_206683	cymsin_Mol015832	cymsin_chr10	112207678	112208144	467	.	4.00924	1.33e-05	0.0125916	6
A_peak_136449	cymsin_Mol007969	cymsin_chr06	124765023	124765532	510	.	4.00924	1.33e-05	0.0125916	6
A_peak_56887	cymsin_Mol009668	cymsin_chr02	225369256	225369891	636	.	4.00081	1.02e-05	0.00993139	7
A_peak_12977	cymsin_Mol021322	cymsin_chr01	126242265	126243100	836	.	18.7568	1.49e-65	2.81e-59	62
A_peak_142277	cymsin_Mol019736	cymsin_chr07	9338237	9338626	390	.	11.8529	7.83e-26	6.3e-21	25
A_peak_296539	cymsin_Mol000778	cymsin_chr18	67306286	67307797	1512	.	10.841	4.77e-20	1.89e-15	17
A_peak_206722	cymsin_Mol015824	cymsin_chr10	112630999	112632483	1485	.	10.5813	1.43e-22	7.79e-18	23
A_peak_287871	cymsin_Mol007445	cymsin_chr17	84428199	84428686	488	.	10.2387	1.3e-18	4.21e-14	16
A_peak_109826	cymsin_Mol010994	cymsin_chr05	74642172	74642556	385	.	10.0521	4.16e-20	1.66e-15	20
A_peak_250067	cymsin_Mol023816	cymsin_chr14	38177033	38178025	993	.	9.82991	1.5e-43	5.13e-38	61
A_peak_50637	cymsin_Mol019645	cymsin_chr02	165795435	165795848	414	.	9.82496	2.33e-26	1.98e-21	32
A_peak_24002	cymsin_Mol007676	cymsin_chr01	246852793	246853404	612	.	9.73672	9.54e-18	2.71e-13	16
A_peak_125287	cymsin_Mol007037	cymsin_chr06	24254707	24255719	1013	.	9.73672	9.54e-18	2.71e-13	16
A_peak_207871	cymsin_Mol004380	cymsin_chr10	125551282	125552014	733	.	9.6423	6.19e-19	2.08e-14	19
A_peak_238886	cymsin_Mol022819	cymsin_chr13	37163659	37164293	635	.	9.6357	2.03e-19	7.42e-15	20
A_peak_57100	cymsin_Mol022651	cymsin_chr02	227557825	227559177	1353	.	9.41492	3.34e-17	8.69e-13	16
A_peak_131597	cymsin_Mol019652	cymsin_chr06	79575067	79575649	583	.	9.17686	3.63e-18	1.08e-13	19
A_peak_191341	cymsin_Mol008988	cymsin_chr09	120254695	120255519	825	.	9.03415	8.16e-16	1.72e-11	14
A_peak_113883	cymsin_Mol016323	cymsin_chr05	114732227	114733205	979	.	9.03415	8.16e-16	1.72e-11	14
A_peak_76012	cymsin_Mol013690	cymsin_chr03	147297636	147298419	784	.	9.03415	8.16e-16	1.72e-11	14
A_peak_202043	cymsin_Mol027175	cymsin_chr10	63430895	63431297	403	.	8.95954	2.43e-20	1.01e-15	24
A_peak_82594	cymsin_Mol028169	cymsin_chr03	219059606	219060598	993	.	8.9079	1.64e-29	1.92e-24	41
A_peak_178615	cymsin_Mol004857	cymsin_chr08	190153720	190154458	739	.	8.8611	7.06e-16	1.5e-11	15
A_peak_136518	cymsin_Mol007958	cymsin_chr06	125517842	125518446	605	.	8.76325	4.04e-16	8.87e-12	16
A_peak_213671	cymsin_Mol026178	cymsin_chr11	38657894	38658500	607	.	8.44255	3.5e-15	6.59e-11	15
A_peak_124157	cymsin_Mol014975	cymsin_chr06	13832073	13832927	855	.	8.43187	1.86e-14	3.06e-10	13
A_peak_258753	cymsin_Mol019864	cymsin_chr15	8135348	8136091	744	.	8.43187	1.86e-14	3.06e-10	13
A_peak_310715	cymsin_Mol005437	cymsin_chr20	17178535	17179353	819	.	8.43187	1.86e-14	3.06e-10	13
A_peak_174345	cymsin_Mol021098	cymsin_chr08	144867598	144868063	466	.	8.43187	1.86e-14	3.06e-10	13
A_peak_205140	cymsin_Mol018457	cymsin_chr10	94725317	94725804	488	.	8.43187	1.86e-14	3.06e-10	13
A_peak_46489	cymsin_Mol009321	cymsin_chr02	123289680	123290506	827	.	8.43187	1.86e-14	3.06e-10	13
A_peak_111529	cymsin_Mol022052	cymsin_chr05	92630939	92631612	674	.	8.37661	4.5e-15	8.33e-11	15
A_peak_250143	cymsin_Mol023486	cymsin_chr14	39073361	39073898	538	.	8.30597	3.55e-18	1.07e-13	22
A_peak_289356	cymsin_Mol023279	cymsin_chr17	98807800	98808649	850	.	8.17223	2.36e-14	3.72e-10	14
A_peak_117337	cymsin_Mol018950	cymsin_chr05	146383992	146384820	829	.	8.1579	5.49e-14	8.29e-10	13
A_peak_143687	cymsin_Mol020507	cymsin_chr07	24512799	24513250	452	.	8.01848	9.46e-14	1.37e-09	13
A_peak_259962	cymsin_Mol000834	cymsin_chr15	20759161	20760238	1078	.	8.01848	9.46e-14	1.37e-09	13
A_peak_203311	cymsin_Mol004946	cymsin_chr10	76465510	76466377	868	.	8.01848	9.46e-14	1.37e-09	13
A_peak_166668	cymsin_Mol020237	cymsin_chr08	72617680	72618482	803	.	7.97813	3.57e-16	7.89e-12	19
A_peak_151298	cymsin_Mol011541	cymsin_chr07	110335118	110335835	718	.	7.91489	6.28e-14	9.4e-10	14
A_peak_231005	cymsin_Mol003780	cymsin_chr12	74938654	74939269	616	.	7.91489	6.28e-14	9.4e-10	14
A_peak_316275	cymsin_Mol028110	cymsin_chr20	67288582	67289610	1029	.	7.82959	3.95e-13	5.07e-09	12
A_peak_265310	cymsin_Mol007388	cymsin_chr15	75692950	75693702	753	.	7.82959	3.95e-13	5.07e-09	12
A_peak_164636	cymsin_Mol012060	cymsin_chr08	51945538	51946968	1431	.	7.82959	3.95e-13	5.07e-09	12
A_peak_247812	cymsin_Mol004631	cymsin_chr14	11249403	11249831	429	.	7.82959	3.95e-13	5.07e-09	12
A_peak_167897	cymsin_Mol000300	cymsin_chr08	83728657	83729184	528	.	7.82959	3.95e-13	5.07e-09	12
A_peak_314745	cymsin_Mol005560	cymsin_chr20	51446528	51447129	602	.	7.82959	3.95e-13	5.07e-09	12
A_peak_222349	cymsin_Mol023405	cymsin_chr11	123700339	123701784	1446	.	7.82959	3.95e-13	5.07e-09	12
A_peak_66222	cymsin_Mol000100	cymsin_chr03	14572773	14573796	1024	.	7.82643	3.59e-14	5.56e-10	15
A_peak_238625	cymsin_Mol024398	cymsin_chr13	34168683	34169107	425	.	7.80033	1.53e-14	2.59e-10	16
A_peak_310582	cymsin_Mol005425	cymsin_chr20	15912433	15913097	665	.	7.80033	1.53e-14	2.59e-10	16
A_peak_298041	cymsin_Mol020875	cymsin_chr18	79599218	79599835	618	.	7.77805	4.85e-13	5.98e-09	12
A_peak_130023	cymsin_Mol008180	cymsin_chr06	67350287	67351118	832	.	7.77805	4.85e-13	5.98e-09	12
A_peak_235200	cymsin_Mol016890	cymsin_chr12	115883857	115884478	622	.	7.70923	6.37e-13	7.69e-09	12
A_peak_303135	cymsin_Mol015180	cymsin_chr19	35514847	35515675	829	.	7.68331	8.83e-15	1.56e-10	17
A_peak_175029	cymsin_Mol015978	cymsin_chr08	153299144	153299935	792	.	7.68331	8.83e-15	1.56e-10	17
A_peak_195258	cymsin_Mol016866	cymsin_chr10	1697606	1698186	581	.	7.64162	8.31e-13	9.81e-09	12
A_peak_258212	cymsin_Mol026766	cymsin_chr15	2337722	2338148	427	.	7.62742	4.25e-13	5.29e-09	13
A_peak_262404	cymsin_Mol015066	cymsin_chr15	46206554	46207039	486	.	7.62742	4.25e-13	5.29e-09	13
A_peak_47999	cymsin_Mol005016	cymsin_chr02	138577258	138577719	462	.	7.61515	1.95e-13	2.63e-09	14
A_peak_223128	cymsin_Mol016372	cymsin_chr11	134045976	134046493	518	.	7.5099	1.39e-12	1.55e-08	12
A_peak_264078	cymsin_Mol008348	cymsin_chr15	63094480	63094838	359	.	7.5099	1.39e-12	1.55e-08	12
A_peak_215421	cymsin_Mol021704	cymsin_chr11	53701440	53702572	1133	.	7.44573	1.78e-12	1.95e-08	12
A_peak_86598	cymsin_Mol003368	cymsin_chr04	37750641	37751521	881	.	7.38724	1.06e-12	1.22e-08	13
A_peak_237019	cymsin_Mol009112	cymsin_chr13	14826371	14827284	914	.	7.38724	1.06e-12	1.22e-08	13
A_peak_63635	cymsin_Mol020765	cymsin_chr02	292710563	292711367	805	.	7.38724	1.06e-12	1.22e-08	13
A_peak_72477	cymsin_Mol011746	cymsin_chr03	112507972	112508647	676	.	7.38264	2.27e-12	2.44e-08	12
A_peak_223167	cymsin_Mol016370	cymsin_chr11	134342999	134343681	683	.	7.34149	2.21e-13	2.97e-09	15
A_peak_309180	cymsin_Mol020520	cymsin_chr20	775521	776358	838	.	7.34149	2.21e-13	2.97e-09	15
A_peak_83597	cymsin_Mol015864	cymsin_chr04	8075370	8075981	612	.	7.34149	2.21e-13	2.97e-09	15
A_peak_159897	cymsin_Mol020148	cymsin_chr08	5154329	5154912	584	.	7.25963	3.65e-12	3.75e-08	12
A_peak_114495	cymsin_Mol027302	cymsin_chr05	121203057	121203397	341	.	7.23476	1.81e-14	2.99e-10	18
A_peak_108932	cymsin_Mol017400	cymsin_chr05	65650972	65651407	436	.	7.22732	7.81e-12	7.64e-08	11
A_peak_265261	cymsin_Mol007383	cymsin_chr15	75171628	75172897	1270	.	7.22732	7.81e-12	7.64e-08	11
A_peak_79367	cymsin_Mol017209	cymsin_chr03	178870823	178871390	568	.	7.22732	7.81e-12	7.64e-08	11
A_peak_308873	cymsin_Mol005468	cymsin_chr19	91111824	91112721	898	.	7.22732	7.81e-12	7.64e-08	11
A_peak_66174	cymsin_Mol000089	cymsin_chr03	14058435	14059072	638	.	7.22732	7.81e-12	7.64e-08	11
A_peak_108532	cymsin_Mol003883	cymsin_chr05	60824600	60825508	909	.	7.22732	7.81e-12	7.64e-08	11
A_peak_111365	cymsin_Mol002946	cymsin_chr05	90908631	90909083	453	.	7.22732	7.81e-12	7.64e-08	11
A_peak_267130	cymsin_Mol014151	cymsin_chr15	94873056	94873759	704	.	7.2233	5.11e-14	7.76e-10	17
A_peak_292830	cymsin_Mol012684	cymsin_chr18	34237584	34238546	963	.	7.22258	6.9e-15	1.24e-10	19
A_peak_305891	cymsin_Mol025849	cymsin_chr19	64346521	64346864	344	.	7.14064	5.74e-12	5.71e-08	12
A_peak_99969	cymsin_Mol010038	cymsin_chr04	176363500	176363992	493	.	7.11621	1.21e-11	1.07e-07	11
A_peak_291308	cymsin_Mol016328	cymsin_chr18	17575065	17575704	640	.	7.10747	3.02e-12	3.19e-08	13
A_peak_66280	cymsin_Mol000110	cymsin_chr03	15162084	15162884	801	.	7.0538	1.55e-11	1.35e-07	11
A_peak_258112	cymsin_Mol014491	cymsin_chr15	1444873	1445589	717	.	7.05128	4.5e-20	1.8e-15	31
A_peak_62864	cymsin_Mol019483	cymsin_chr02	286221423	286221915	493	.	7.0255	8.88e-12	8.06e-08	12
A_peak_279484	cymsin_Mol002529	cymsin_chr17	9543235	9543699	465	.	6.99248	1.96e-11	1.67e-07	11
A_peak_238337	cymsin_Mol004386	cymsin_chr13	30766925	30767784	860	.	6.88264	3.02e-12	3.19e-08	14
A_peak_37147	cymsin_Mol024099	cymsin_chr02	35525155	35526075	921	.	6.87298	3.12e-11	2.58e-07	11
A_peak_184883	cymsin_Mol006559	cymsin_chr09	58282204	58283163	960	.	6.87298	3.12e-11	2.58e-07	11
A_peak_91081	cymsin_Mol020693	cymsin_chr04	75721192	75721600	409	.	6.87298	3.12e-11	2.58e-07	11
A_peak_244857	cymsin_Mol008138	cymsin_chr13	89109175	89110037	863	.	6.87298	3.12e-11	2.58e-07	11
A_peak_91536	cymsin_Mol016083	cymsin_chr04	80971438	80972029	592	.	6.87298	3.12e-11	2.58e-07	11
A_peak_290169	cymsin_Mol023104	cymsin_chr18	5944575	5945168	594	.	6.87298	3.12e-11	2.58e-07	11
A_peak_262694	cymsin_Mol013016	cymsin_chr15	49477782	49478077	296	.	6.86145	7.83e-14	1.15e-09	18
A_peak_236478	cymsin_Mol016206	cymsin_chr13	7328140	7328587	448	.	6.85958	1.66e-11	1.44e-07	12
A_peak_144180	cymsin_Mol008882	cymsin_chr07	29621462	29622239	778	.	6.85958	1.66e-11	1.44e-07	12
A_peak_191228	cymsin_Mol009000	cymsin_chr09	119407852	119408849	998	.	6.85958	1.66e-11	1.44e-07	12
A_peak_80462	cymsin_Mol008735	cymsin_chr03	188356403	188357165	763	.	6.85958	1.66e-11	1.44e-07	12
[truncated: 1,164 more rows]

## Sheet: Table S3
Supplementary Table S2C. GO enrichment analysis 177 potential direct target genes of CsSEP4
GeneID	Ontology	UniProt	GO_IDs	GO_Terms	GO_Webs	uniprot_Description	NR_Description	Refseq_Description	interpro_Description	pfam_Description
cymsin_Mol008295	molecular_function	M0T821	GO:0004650	polygalacturonase activity	http://amigo.geneontology.org/amigo/term/GO:0004650	Uncharacterized protein	-	-	Pectin lyase fold/virulence factor;Glycoside hydrolase, family 28;Parallel beta-helix repeat;Pectin lyase fold	lycosyl hydrolases family 28
cymsin_Mol012792	molecular_function	A0A200R4J7	GO:0004049	anthranilate synthase activity	http://amigo.geneontology.org/amigo/term/GO:0004049	Anthranilate synthase component I	-	-	Chorismate-utilising enzyme, C-terminal;Anthranilate synthase component I, N-terminal;Anthranilate synthase component I, PabB-like;ADC synthase;Anthranilate synthase component I-like	-
cymsin_Mol017209	cellular_component	M0RE46	GO:0016021	integral component of membrane	http://amigo.geneontology.org/amigo/term/GO:0016021	Uncharacterized protein	ASC1-like protein 3	ASC1-like protein 3	TRAM/LAG1/CLN8 homology domain;Sphingosine N-acyltransferase Lag1/Lac1-like	TLC domain
cymsin_Mol009145	#N/A	#N/A	#N/A	#N/A	#N/A	Patellin-4	-	-	CRAL/TRIO, N-terminal domain superfamily;CRAL-TRIO lipid binding domain;CRAL/TRIO, N-terminal domain;CRAL-TRIO lipid binding domain superfamily	CRAL/TRIO domain;CRAL/TRIO, N-terminal domain
cymsin_Mol010376	molecular_function	B9UYP6	GO:0016758	transferase activity, transferring hexosyl groups	http://amigo.geneontology.org/amigo/term/GO:0016758	Glycosyltransferase	-	-	UDP-glucuronosyl/UDP-glucosyltransferase;UDP-glycosyltransferase family, conserved site	UDP-glucoronosyl and UDP-glucosyl transferase
cymsin_Mol008976	molecular_function	M0TKN8	GO:0004190	aspartic-type endopeptidase activity	http://amigo.geneontology.org/amigo/term/GO:0004190	Uncharacterized protein	-;-;aspartic proteinase oryzasin-1-like	aspartic proteinase oryzasin-1-like	Saposin-like;Peptidase family A1 domain;Aspartic peptidase domain superfamily;Aspartic peptidase, active site;Saposin B type, region 2;Aspartic peptidase A1 family;Saposin-like type B, region 1;Phytepsin;Saposin B type domain	Saposin-like type B, region 2;Saposin-like type B, region 1;ukaryotic aspartyl protease
cymsin_Mol014297	#N/A	#N/A	#N/A	#N/A	#N/A	Uncharacterized protein	-	-	-	-
cymsin_Mol002625	molecular_function	A0A1U7YXJ5	GO:0015018	galactosylgalactosylxylosylprotein 3-beta-glucuronosyltransferase activity	http://amigo.geneontology.org/amigo/term/GO:0015018	Glycosyltransferases	probable beta-1,4-xylosyltransferase IRX14H isoform X1	probable beta-1,4-xylosyltransferase IRX14H	Nucleotide-diphospho-sugar transferases;Glycosyl transferase, family 43	-
cymsin_Mol021705	#N/A	#N/A	#N/A	#N/A	#N/A	Protein DEHYDRATION-INDUCED 5	-	-	Protein DEHYDRATION-INDUCED 19;Drought induced 19 protein type, zinc-binding domain;Protein dehydration-induced 19, C-terminal	Stress-induced protein Di19, C-terminal;rought induced 19 protein (Di19), zinc-binding
cymsin_Mol026279	molecular_function	M0SC67	GO:0022857	transmembrane transporter activity	http://amigo.geneontology.org/amigo/term/GO:0022857	Uncharacterized protein	-	-	Proton-dependent oligopeptide transporter family;MFS transporter superfamily;Major facilitator superfamily domain	POT family
cymsin_Mol006788	cellular_component	A0A199VPE3	GO:0016021	integral component of membrane	http://amigo.geneontology.org/amigo/term/GO:0016021	Uncharacterized protein	-	-	-	-
cymsin_Mol026953	molecular_function	A0A251KGU3	GO:0008972;GO:0004789	phosphomethylpyrimidine kinase activity;thiamine-phosphate diphosphorylase activity	http://amigo.geneontology.org/amigo/term/GO:0008972;http://amigo.geneontology.org/amigo/term/GO:0004789	Uncharacterized protein	-	thiamine biosynthetic bifunctional enzyme TH1, chloroplastic	Thiamine phosphate synthase;Pyridoxamine kinase/Phosphomethylpyrimidine kinase;Thiamine phosphate synthase/TenI;Ribokinase-like;Hydroxymethylpyrimidine kinase/phosphomethylpyrimidine kinase;Thiamin phosphate synthase superfamily;Aldolase-type TIM barrel	-
cymsin_Mol025182	molecular_function	M0SC67	GO:0022857	transmembrane transporter activity	http://amigo.geneontology.org/amigo/term/GO:0022857	Uncharacterized protein	-	-	Proton-dependent oligopeptide transporter family;MFS transporter superfamily;Major facilitator superfamily domain	POT family
cymsin_Mol006781	molecular_function	A0A1R3L7B9	GO:0005506;GO:0016705;GO:0004497;GO:0020037	iron ion binding;oxidoreductase activity, acting on paired donors, with incorporation or reduction of molecular oxygen;monooxygenase activity;heme binding	http://amigo.geneontology.org/amigo/term/GO:0005506;http://amigo.geneontology.org/amigo/term/GO:0016705;http://amigo.geneontology.org/amigo/term/GO:0004497;http://amigo.geneontology.org/amigo/term/GO:0020037	Uncharacterized protein	-	cytochrome P450 71A1-like	Cytochrome P450, E-class, group I;Cytochrome P450;Cytochrome P450 superfamily;Cytochrome P450, conserved site	-
cymsin_Mol019519	#N/A	#N/A	#N/A	#N/A	#N/A	Kinetochore protein NDC80	-	-	Ndc80 domain superfamily;Kinetochore protein Ndc80	-
cymsin_Mol012683	molecular_function	A0A221IS42	GO:0050162;GO:0030145;GO:0045735	oxalate oxidase activity;manganese ion binding;nutrient reservoir activity	http://amigo.geneontology.org/amigo/term/GO:0050162;http://amigo.geneontology.org/amigo/term/GO:0030145;http://amigo.geneontology.org/amigo/term/GO:0045735	Oxalate oxidase	-	-	Germin, manganese binding site;RmlC-like jelly roll fold;Cupin 1;RmlC-like cupin domain superfamily;Germin	-
cymsin_Mol018307	#N/A	#N/A	#N/A	#N/A	#N/A	LOB domain-containing protein 6	-	-	Lateral organ boundaries, LOB	-
cymsin_Mol014503	#N/A	#N/A	#N/A	#N/A	#N/A	Uncharacterized protein	hypothetical protein CICLE_v10013764mg	protein trichome birefringence-like 8	PC-Esterase;PMR5 N-terminal domain;Protein trichome birefringence-like 8-9;Trichome birefringence-like family	PMR5 N terminal Domain;SL/SGNH-like Acyl-Esterase family found in Pmr5 and Cas1p
cymsin_Mol018428	#N/A	#N/A	#N/A	#N/A	#N/A	Putative indole-3-acetic acid-amido synthetase GH3.1	-	-	GH3 family	H3 auxin-responsive promoter
cymsin_Mol013898	#N/A	#N/A	#N/A	#N/A	#N/A	Uncharacterized protein	protein ROOT INITIATION DEFECTIVE 3-like	protein ROOT INITIATION DEFECTIVE 3-like	WD40/YVTN repeat-like-containing domain superfamily;WD40-repeat-containing domain;Quinoprotein alcohol dehydrogenase-like superfamily;WD40 repeat	WD domain, G-beta repeat
cymsin_Mol020983	molecular_function	M0S6K5	GO:0004842	ubiquitin-protein transferase activity	http://amigo.geneontology.org/amigo/term/GO:0004842	RING-type E3 ubiquitin transferase	-	-	Armadillo;Armadillo-like helical;Armadillo-type fold;Zinc finger, RING/FYVE/PHD-type;U box domain	U-box domain;Kinesin-associated protein (KAP)
cymsin_Mol022923	cellular_component	A0A2C9W3S5	GO:0016021	integral component of membrane	http://amigo.geneontology.org/amigo/term/GO:0016021	Uncharacterized protein	-	-	Arabinogalactan peptide, AGP	-
cymsin_Mol009718	molecular_function	D7RNZ4	GO:0003700;GO:0000977;GO:0046983	DNA binding transcription factor activity;RNA polymerase II regulatory region sequence-specific DNA binding;protein dimerization activity	http://amigo.geneontology.org/amigo/term/GO:0003700;http://amigo.geneontology.org/amigo/term/GO:0000977;http://amigo.geneontology.org/amigo/term/GO:0046983	AP3	-	-	Transcription factor, K-box;Transcription factor, MADS-box superfamily;MADS MEF2-like;Transcription factor, MADS-box	SRF-type transcription factor (DNA-binding and dimerisation domain);K-box region
cymsin_Mol022364	molecular_function	A0A199VRZ0	GO:0003677	DNA binding	http://amigo.geneontology.org/amigo/term/GO:0003677	B3 domain-containing protein	-	-	DNA-binding pseudobarrel domain superfamily;B3 DNA binding domain	B3 DNA binding domain
cymsin_Mol005206	molecular_function	M0SGK6	GO:0016491	oxidoreductase activity	http://amigo.geneontology.org/amigo/term/GO:0016491	Uncharacterized protein	15-cis-phytoene desaturase, chloroplastic/chromoplastic	15-cis-phytoene desaturase, chloroplastic/chromoplastic	FAD/NAD(P)-binding domain superfamily;Amine oxidase	lavin containing amine oxidoreductase;NAD(P)-binding Rossmann-like domain
cymsin_Mol028106	molecular_function	M0U1D1	GO:0020037;GO:0046872;GO:0004601	heme binding;metal ion binding;peroxidase activity	http://amigo.geneontology.org/amigo/term/GO:0020037;http://amigo.geneontology.org/amigo/term/GO:0046872;http://amigo.geneontology.org/amigo/term/GO:0004601	Peroxidase	peroxidase 65	peroxidase 65	Secretory peroxidase;Haem peroxidase;Plant peroxidase;Haem peroxidase, plant/fungal/bacterial;Peroxidases heam-ligand binding site;Peroxidase, active site	Peroxidase
cymsin_Mol003388	molecular_function	M0RFE2	GO:0008270	zinc ion binding	http://amigo.geneontology.org/amigo/term/GO:0008270	Uncharacterized protein	-	-	Pentatricopeptide repeat;DYW domain;Tetratricopeptide-like helical domain superfamily	PPR repeat family;YW family of nucleic acid deaminases;PPR repeat
cymsin_Mol005560	biological_process	M0U058	GO:0009733	response to auxin	http://amigo.geneontology.org/amigo/term/GO:0009733	Uncharacterized protein	-	-	Small auxin-up RNA	Auxin responsive protein
cymsin_Mol026280	molecular_function	A0A067EGJ2	GO:0022857	transmembrane transporter activity	http://amigo.geneontology.org/amigo/term/GO:0022857	Uncharacterized protein	-	-	Proton-dependent oligopeptide transporter family;MFS transporter superfamily;Major facilitator superfamily domain	POT family
cymsin_Mol010824	molecular_function	A0A1D1ZIX1	GO:0004650	polygalacturonase activity	http://amigo.geneontology.org/amigo/term/GO:0004650	Polygalacturonase QRT3	-	-	Pectin lyase fold/virulence factor;Parallel beta-helix repeat;Pectin lyase fold	-
cymsin_Mol014635	molecular_function	A0A199VH31	GO:0003779	actin binding	http://amigo.geneontology.org/amigo/term/GO:0003779	Protein NETWORKED 1D	-	-	Protein Networked (NET), actin-binding (NAB) domain	KIP1-like protein
cymsin_Mol011366	cellular_component	A0A1D1XSF2	GO:0016021	integral component of membrane	http://amigo.geneontology.org/amigo/term/GO:0016021	Peptide transporter PTR2	-	-	-	-
cymsin_Mol003938	#N/A	#N/A	#N/A	#N/A	#N/A	Uncharacterized protein	-	-	Protein EXORDIUM-like	Phosphate-induced protein 1 conserved region
cymsin_Mol022019	molecular_function	A0A0B5L5E5	GO:0008878;GO:0005524	glucose-1-phosphate adenylyltransferase activity;ATP binding	http://amigo.geneontology.org/amigo/term/GO:0008878;http://amigo.geneontology.org/amigo/term/GO:0005524	Glucose-1-phosphate adenylyltransferase	-	-	Nucleotidyl transferase domain;ADP-glucose pyrophosphorylase, conserved site;Glucose-1-phosphate adenylyltransferase;Trimeric LpxA-like superfamily;Nucleotide-diphospho-sugar transferases	Nucleotidyl transferase
cymsin_Mol022811	#N/A	#N/A	#N/A	#N/A	#N/A	Uncharacterized protein	inactive TPR repeat-containing thioredoxin TTL3-like isoform X6	inactive TPR repeat-containing thioredoxin TTL3-like	Tetratricopeptide repeat;Thioredoxin-like superfamily;Tetratricopeptide-like helical domain superfamily;Tetratricopeptide repeat 1;Tetratricopeptide repeat-containing domain	Tetratricopeptide repeat;TPR repeat;Tetratricopeptide repeat
cymsin_Mol013780	#N/A	#N/A	#N/A	#N/A	#N/A	Nck-associated protein 1	-	-	Nck-associated protein 1	-
cymsin_Mol002966	molecular_function	A0A199UIY0	GO:0030145;GO:0045735	manganese ion binding;nutrient reservoir activity	http://amigo.geneontology.org/amigo/term/GO:0030145;http://amigo.geneontology.org/amigo/term/GO:0045735	Auxin-binding protein ABP19a	-	-	Germin, manganese binding site;RmlC-like jelly roll fold;Cupin 1;RmlC-like cupin domain superfamily;Germin	Cupin
cymsin_Mol006528	molecular_function	K4MQC1	GO:0004553	hydrolase activity, hydrolyzing O-glycosyl compounds	http://amigo.geneontology.org/amigo/term/GO:0004553	Putative class III chitinase	-	-	Glycoside hydrolase family 18, catalytic domain;Glycoside hydrolase, chitinase active site;Glycoside hydrolase superfamily	lycosyl hydrolases family 18
cymsin_Mol002964	#N/A	#N/A	#N/A	#N/A	#N/A	Uncharacterized protein	-	-	Growth-regulating factor;WRC domain;Glutamine-Leucine-Glutamine, QLQ	-
cymsin_Mol028110	biological_process	A0A1U8B7T5	GO:0010468	regulation of gene expression	http://amigo.geneontology.org/amigo/term/GO:0010468	uncharacterized protein LOC104607939	uncharacterized protein LOC104607939	uncharacterized LOC104607939	-	-
cymsin_Mol005430	cellular_component	A0A1U8ALY6	GO:0016021	integral component of membrane	http://amigo.geneontology.org/amigo/term/GO:0016021	RING-H2 finger protein ATL13-like	RING-H2 finger protein ATL13-like	RING-H2 finger protein ATL13-like	Zinc finger, RING-type;Zinc finger, RING/FYVE/PHD-type	-
cymsin_Mol007056	molecular_function	A0A1D1XTG5	GO:0022857	transmembrane transporter activity	http://amigo.geneontology.org/amigo/term/GO:0022857	Nitrate transporter 1.5	-	-	Proton-dependent oligopeptide transporter family;MFS transporter superfamily;Major facilitator superfamily domain	-
cymsin_Mol007054	molecular_function	A0A1U7ZHK4	GO:0005215	transporter activity	http://amigo.geneontology.org/amigo/term/GO:0005215	probable purine permease 11	probable purine permease 11	probable purine permease 11	Purine permease, plant	-
cymsin_Mol020072	molecular_function	A0A199VDE8	GO:0046872	metal ion binding	http://amigo.geneontology.org/amigo/term/GO:0046872	Heavy metal-associated isoprenylated plant protein 26	-;heavy metal-associated isoprenylated plant protein 21-like isoform X1	heavy metal-associated isoprenylated plant protein 21-like	Heavy metal-associated domain, HMA;Heavy metal-associated domain superfamily	Heavy-metal-associated domain
cymsin_Mol019895	cellular_component	A0A199UE67	GO:0005623	cell	http://amigo.geneontology.org/amigo/term/GO:0005623	Uncharacterized protein	-	-	PLASTID MOVEMENT IMPAIRED1;EEIG1/EHBP1 N-terminal domain	N-terminal C2 in EEIG1 and EHBP1 proteins
cymsin_Mol019893	molecular_function	A0A1U8A293	GO:0003677	DNA binding	http://amigo.geneontology.org/amigo/term/GO:0003677	NAC domain-containing protein 73-like	NAC domain-containing protein 73-like	NAC domain-containing protein 73-like	NAC domain;NAC domain superfamily	-
cymsin_Mol002955	cellular_component	M0TGX4	GO:0016021	integral component of membrane	http://amigo.geneontology.org/amigo/term/GO:0016021	Uncharacterized protein	uncharacterized protein LOC103991483	uncharacterized LOC103991483	Protein of unknown function DUF716 (TMEM45)	amily of unknown function (DUF716)
cymsin_Mol005425	molecular_function	I1HDP5	GO:0016758;GO:0008194	transferase activity, transferring hexosyl groups;UDP-glycosyltransferase activity	http://amigo.geneontology.org/amigo/term/GO:0016758;http://amigo.geneontology.org/amigo/term/GO:0008194	Glycosyltransferase	scopoletin glucosyltransferase-like	scopoletin glucosyltransferase	UDP-glucuronosyl/UDP-glucosyltransferase;UDP-glycosyltransferase family, conserved site	UDP-glucoronosyl and UDP-glucosyl transferase
cymsin_Mol004579	#N/A	#N/A	#N/A	#N/A	#N/A	Uncharacterized protein	uncharacterized protein LOC103988661	uncharacterized LOC103988661	Protein of unknown function PDDEXK-like	PDDEXK-like family of unknown function
cymsin_Mol022143	#N/A	#N/A	#N/A	#N/A	#N/A	Uncharacterized protein	CBS domain-containing protein CBSX5-like	CBS domain-containing protein CBSX5-like	CBS domain	CBS domain
cymsin_Mol027036	molecular_function	A0A1U8ARY5	GO:0051287;GO:0050661;GO:0016620	NAD binding;NADP binding;oxidoreductase activity, acting on the aldehyde or oxo group of donors, NAD or NADP as acceptor	http://amigo.geneontology.org/amigo/term/GO:0051287;http://amigo.geneontology.org/amigo/term/GO:0050661;http://amigo.geneontology.org/amigo/term/GO:0016620	Glyceraldehyde-3-phosphate dehydrogenase	glyceraldehyde-3-phosphate dehydrogenase B, chloroplastic	glyceraldehyde-3-phosphate dehydrogenase B, chloroplastic	Glyceraldehyde-3-phosphate dehydrogenase, type I;Glyceraldehyde 3-phosphate dehydrogenase, active site;Glyceraldehyde/Erythrose phosphate dehydrogenase family;Domain of unknown function CP12;Glyceraldehyde 3-phosphate dehydrogenase, catalytic domain;Glyceraldehyde 3-phosphate dehydrogenase, NAD(P) binding domain;NAD(P)-binding domain superfamily	-
cymsin_Mol004576	molecular_function	A0A0G2USV1	GO:0046982;GO:0003677	protein heterodimerization activity;DNA binding	http://amigo.geneontology.org/amigo/term/GO:0046982;http://amigo.geneontology.org/amigo/term/GO:0003677	Centromere specific histone 3	-	-	Histone H3/CENP-A;Histone H2A/H2B/H3;Histone-fold	Core histone H2A/H2B/H3/H4
cymsin_Mol001980	molecular_function	A0A199VJF3	GO:0004781	sulfate adenylyltransferase (ATP) activity	http://amigo.geneontology.org/amigo/term/GO:0004781	ATP sulfurylase 1, chloroplastic	-	-	Sulphate adenylyltransferase;Sulphate adenylyltransferase catalytic domain;Rossmann-like alpha/beta/alpha sandwich fold;ATP-sulfurylase PUA-like domain;PUA-like superfamily	ATP-sulfurylase;PUA-like domain
cymsin_Mol001189	cellular_component	M0U5D2	GO:0016021;GO:0005739	integral component of membrane;mitochondrion	http://amigo.geneontology.org/amigo/term/GO:0016021;http://amigo.geneontology.org/amigo/term/GO:0005739	Uncharacterized protein	calcium uniporter protein 6, mitochondrial-like	calcium uniporter protein 6, mitochondrial-like	Coiled-coil domain containing protein 109, C-terminal	Mitochondrial calcium uniporter
cymsin_Mol003484	molecular_function	M0SUQ8	GO:0046983	protein dimerization activity	http://amigo.geneontology.org/amigo/term/GO:0046983	Uncharacterized protein	transcription factor HEC3-like	transcription factor HEC3-like	Myc-type, basic helix-loop-helix (bHLH) domain;Helix-loop-helix DNA-binding domain superfamily	Helix-loop-helix DNA-binding domain
cymsin_Mol015616	#N/A	#N/A	#N/A	#N/A	#N/A	-	-	-	-	-
cymsin_Mol015502	molecular_function	A0A1D1YA23	GO:0046872;GO:0051537;GO:0009055	metal ion binding;2 iron, 2 sulfur cluster binding;electron transfer activity	http://amigo.geneontology.org/amigo/term/GO:0046872;http://amigo.geneontology.org/amigo/term/GO:0051537;http://amigo.geneontology.org/amigo/term/GO:0009055	Ferredoxin	-	-	Beta-grasp domain superfamily;Ferredoxin [2Fe-2S], plant;2Fe-2S ferredoxin-like superfamily;2Fe-2S ferredoxin-type iron-sulfur binding domain	-
cymsin_Mol016832	molecular_function	A0A199VJM3	GO:0005524;GO:0004672	ATP binding;protein kinase activity	http://amigo.geneontology.org/amigo/term/GO:0005524;http://amigo.geneontology.org/amigo/term/GO:0004672	Receptor-like protein kinase ANXUR2	-	-	Protein kinase, ATP binding site;Serine/threonine-protein kinase, active site;Protein kinase-like domain superfamily;Malectin-like carbohydrate-binding domain;Serine-threonine/tyrosine-protein kinase, catalytic domain;Protein kinase domain	Carbohydrate-binding protein of the ER;Protein tyrosine kinase
cymsin_Mol016157	molecular_function	A0A199ULY4	GO:0016758	transferase activity, transferring hexosyl groups	http://amigo.geneontology.org/amigo/term/GO:0016758	UDP-glycosyltransferase 89B1	-	-	UDP-glucuronosyl/UDP-glucosyltransferase	UDP-glucoronosyl and UDP-glucosyl transferase
cymsin_Mol027848	molecular_function	A0A199W8R1	GO:0005506;GO:0016705;GO:0004497;GO:0020037	iron ion binding;oxidoreductase activity, acting on paired donors, with incorporation or reduction of molecular oxygen;monooxygenase activity;heme binding	http://amigo.geneontology.org/amigo/term/GO:0005506;http://amigo.geneontology.org/amigo/term/GO:0016705;http://amigo.geneontology.org/amigo/term/GO:0004497;http://amigo.geneontology.org/amigo/term/GO:0020037	Premnaspirodiene oxygenase	premnaspirodiene oxygenase-like	premnaspirodiene oxygenase-like	Cytochrome P450, E-class, group I;Cytochrome P450;Cytochrome P450 superfamily;Cytochrome P450, conserved site	Cytochrome P450
cymsin_Mol022715	#N/A	#N/A	#N/A	#N/A	#N/A	Uncharacterized protein	-	uncharacterized LOC105975871	-	-
cymsin_Mol003911	cellular_component	M0SCA9	GO:0016021	integral component of membrane	http://amigo.geneontology.org/amigo/term/GO:0016021	Uncharacterized protein	-	-	-	-
cymsin_Mol021869	molecular_function	A0A1S6JYG8	GO:0005506;GO:0016705;GO:0004497;GO:0020037	iron ion binding;oxidoreductase activity, acting on paired donors, with incorporation or reduction of molecular oxygen;monooxygenase activity;heme binding	http://amigo.geneontology.org/amigo/term/GO:0005506;http://amigo.geneontology.org/amigo/term/GO:0016705;http://amigo.geneontology.org/amigo/term/GO:0004497;http://amigo.geneontology.org/amigo/term/GO:0020037	Flavonoid-3'-hydroxylase 2	-	-	Cytochrome P450, E-class, group I;Cytochrome P450;Cytochrome P450 superfamily;Cytochrome P450, conserved site	-
cymsin_Mol007959	molecular_function	A0A1R3HYN5	GO:0015035	protein disulfide oxidoreductase activity	http://amigo.geneontology.org/amigo/term/GO:0015035	Thioredoxin	-	-	Thioredoxin domain;Thioredoxin;Thioredoxin-like superfamily	-
cymsin_Mol022396	molecular_function	M0RJZ7	GO:0003700	DNA binding transcription factor activity	http://amigo.geneontology.org/amigo/term/GO:0003700	Uncharacterized protein	bZIP transcription factor 44-like	bZIP transcription factor 44-like	Basic-leucine zipper domain	bZIP transcription factor
cymsin_Mol027045	#N/A	#N/A	#N/A	#N/A	#N/A	-	-	-	-	-
cymsin_Mol000081	molecular_function	A0A1D1XWF4	GO:0005524;GO:0004672	ATP binding;protein kinase activity	http://amigo.geneontology.org/amigo/term/GO:0005524;http://amigo.geneontology.org/amigo/term/GO:0004672	Putative receptor-like protein kinase At1g49730	-	-	Serine-threonine/tyrosine-protein kinase, catalytic domain;Protein kinase, ATP binding site;Protein kinase-like domain superfamily;Protein kinase domain	-
cymsin_Mol016602	#N/A	#N/A	#N/A	#N/A	#N/A	-	-	-	-	-
cymsin_Mol015756	cellular_component	A0A199UFQ8	GO:0016021	integral component of membrane	http://amigo.geneontology.org/amigo/term/GO:0016021	Putative transporter arsB	-	-	Citrate transporter-like domain	Citrate transporter
cymsin_Mol013572	molecular_function	A0A1D1XGN4	GO:0005089	Rho guanyl-nucleotide exchange factor activity	http://amigo.geneontology.org/amigo/term/GO:0005089	Rop guanine nucleotide exchange factor 1	-	-	PRONE domain	-
cymsin_Mol019315	molecular_function	F6GUI5	GO:0052716;GO:0016722;GO:0005507	hydroquinone:oxygen oxidoreductase activity;oxidoreductase activity, oxidizing metal ions;copper ion binding	http://amigo.geneontology.org/amigo/term/GO:0052716;http://amigo.geneontology.org/amigo/term/GO:0016722;http://amigo.geneontology.org/amigo/term/GO:0005507	Laccase	-	-	Multicopper oxidase, type 1;Tetratricopeptide repeat;Multicopper oxidase, copper-binding site;Laccase;Laccase, second cupredoxin domain;Tetratricopeptide-like helical domain superfamily;Multicopper oxidases, conserved site;N-acetyltransferase B complex, non-catalytic subunit;Laccase, third cupredoxin domain;Multicopper oxidase, type 2;Multicopper oxidase, type 3;Laccase, first cupredoxin domain;T…	Multicopper oxidase;Multicopper oxidase;N-acetyltransferase B complex (NatB) non catalytic subunit;Multicopper oxidase
cymsin_Mol008302	#N/A	#N/A	#N/A	#N/A	#N/A	Uncharacterized protein	-	-	SHORT INTERNODES, C-terminal;Zinc finger, lateral root primordium type 1;SHI protein family	omain of unknown function (DUF702)
cymsin_Mol021753	molecular_function	A0A1S6JYH0	GO:0005506;GO:0016705;GO:0004497;GO:0020037	iron ion binding;oxidoreductase activity, acting on paired donors, with incorporation or reduction of molecular oxygen;monooxygenase activity;heme binding	http://amigo.geneontology.org/amigo/term/GO:0005506;http://amigo.geneontology.org/amigo/term/GO:0016705;http://amigo.geneontology.org/amigo/term/GO:0004497;http://amigo.geneontology.org/amigo/term/GO:0020037	Flavonoid-3',5'-hydroxylase 2	-	-	Cytochrome P450, E-class, group I;Cytochrome P450;Cytochrome P450 superfamily;Cytochrome P450, conserved site	-
cymsin_Mol008304	#N/A	#N/A	#N/A	#N/A	#N/A	Uncharacterized protein	-	-	Zinc finger, RING-type;Zinc finger, RING/FYVE/PHD-type;Zinc finger, RING-type, conserved site	Ring finger domain
cymsin_Mol011719	#N/A	#N/A	#N/A	#N/A	#N/A	COBW domain-containing protein 1	-	-	P-loop containing nucleoside triphosphate hydrolase;Cobalamin (vitamin B12) biosynthesis CobW-like, C-terminal;CobW-like, C-terminal domain superfamily;CobW/HypB/UreG, nucleotide-binding domain	-
cymsin_Mol012808	molecular_function	A0A199UVM6	GO:0004190	aspartic-type endopeptidase activity	http://amigo.geneontology.org/amigo/term/GO:0004190	Protein ASPARTIC PROTEASE IN GUARD CELL 2	-	-	Peptidase family A1 domain;Xylanase inhibitor, N-terminal;Aspartic peptidase domain superfamily;Aspartic peptidase A1 family;Xylanase inhibitor, C-terminal	Xylanase inhibitor N-terminal;Xylanase inhibitor C-terminal
cymsin_Mol022048	molecular_function	M0RIK4	GO:0003676	nucleic acid binding	http://amigo.geneontology.org/amigo/term/GO:0003676	Uncharacterized protein	-	-	RNA-binding domain superfamily;Nucleotide-binding alpha-beta plait domain superfamily	-
cymsin_Mol028385	molecular_function	A0A1U8AJ48	GO:0020037;GO:0046872;GO:0004601	heme binding;metal ion binding;peroxidase activity	http://amigo.geneontology.org/amigo/term/GO:0020037;http://amigo.geneontology.org/amigo/term/GO:0046872;http://amigo.geneontology.org/amigo/term/GO:0004601	Peroxidase	peroxidase N	peroxidase N	Secretory peroxidase;Haem peroxidase;Plant peroxidase;Haem peroxidase, plant/fungal/bacterial;Peroxidases heam-ligand binding site;Peroxidase, active site	-
cymsin_Mol000073	#N/A	#N/A	#N/A	#N/A	#N/A	Sister chromatid cohesion protein PDS5 A	-	-	Armadillo-like helical;Armadillo-type fold	-
cymsin_Mol016608	cellular_component	A0A075IIR2	GO:0016021	integral component of membrane	http://amigo.geneontology.org/amigo/term/GO:0016021	Auxin efflux carrier component	-	-	Membrane transport protein;Auxin efflux carrier, plant type	Membrane transport protein
cymsin_Mol012373	molecular_function	M0S0R0	GO:0019843;GO:0003729	rRNA binding;mRNA binding	http://amigo.geneontology.org/amigo/term/GO:0019843;http://amigo.geneontology.org/amigo/term/GO:0003729	Uncharacterized protein	-	-	S1 domain;RNA-binding domain, S1;Nucleic acid-binding, OB-fold	S1 RNA binding domain
cymsin_Mol002808	molecular_function	D0E0F1	GO:0046872;GO:0016702	metal ion binding;oxidoreductase activity, acting on single donors with incorporation of molecular oxygen, incorporation of two atoms of oxygen	http://amigo.geneontology.org/amigo/term/GO:0046872;http://amigo.geneontology.org/amigo/term/GO:0016702	NCED3	-	-	Carotenoid oxygenase	Retinal pigment epithelial membrane protein
cymsin_Mol016297	molecular_function	A0A199URN1	GO:0030145;GO:0045735	manganese ion binding;nutrient reservoir activity	http://amigo.geneontology.org/amigo/term/GO:0030145;http://amigo.geneontology.org/amigo/term/GO:0045735	Auxin-binding protein ABP19a	-	-	Germin, manganese binding site;RmlC-like jelly roll fold;Cupin 1;RmlC-like cupin domain superfamily;Germin	Cupin
cymsin_Mol019202	#N/A	#N/A	#N/A	#N/A	#N/A	Uncharacterized protein	-	-	-	-
cymsin_Mol016051	molecular_function	A0A248SMH7	GO:0004553	hydrolase activity, hydrolyzing O-glycosyl compounds	http://amigo.geneontology.org/amigo/term/GO:0004553	Beta 1,3-glucanase	-	-	Glycoside hydrolase superfamily;Glycoside hydrolase family 17	-
cymsin_Mol018472	cellular_component	M0RNG0	GO:0005576	extracellular region	http://amigo.geneontology.org/amigo/term/GO:0005576	Uncharacterized protein	expansin-like A2	expansin-like A2	RlpA-like domain superfamily;Expansin/Lol pI;RlpA-like protein, double-psi beta-barrel domain;Expansin, cellulose-binding-like domain;Expansin, cellulose-binding-like domain superfamily;Major pollen allergen Lol pI;Expansin/pollen allergen, DPBB domain	Pollen allergen;Lytic transglycolase
cymsin_Mol012492	#N/A	#N/A	#N/A	#N/A	#N/A	RAN GTPase-activating protein 1	-	-	WPP domain superfamily;WPP domain;Leucine-rich repeat domain superfamily;Leucine-rich repeat	-
cymsin_Mol000503	molecular_function	M0RR89	GO:0008374	O-acyltransferase activity	http://amigo.geneontology.org/amigo/term/GO:0008374	Uncharacterized protein	phospholipase A(1) LCAT3 isoform X1	phospholipase A(1) LCAT3	Alpha/Beta hydrolase fold;Lecithin:cholesterol/phospholipid:diacylglycerol acyltransferase	Alpha/beta hydrolase of unknown function (DUF915);Lecithin:cholesterol acyltransferase
cymsin_Mol000746	molecular_function	M0SVI9	GO:0015385	sodium:proton antiporter activity	http://amigo.geneontology.org/amigo/term/GO:0015385	Sodium/hydrogen exchanger	-	-	Cation/H+ exchanger;Na+/H+ exchanger 4;Na+/H+ exchanger;Cation/H+ exchanger, CPA1 family	Sodium/hydrogen exchanger family
cymsin_Mol005874	molecular_function	M0RWP5	GO:0016758	transferase activity, transferring hexosyl groups	http://amigo.geneontology.org/amigo/term/GO:0016758	Glycosyltransferase	-	-	UDP-glucuronosyl/UDP-glucosyltransferase;UDP-glycosyltransferase family, conserved site	UDP-glucoronosyl and UDP-glucosyl transferase
cymsin_Mol003576	molecular_function	A0A199W358	GO:0008948;GO:0008428;GO:0046872;GO:0047443	oxaloacetate decarboxylase activity;ribonuclease inhibitor activity;metal ion binding;4-hydroxy-4-methyl-2-oxoglutarate aldolase activity	http://amigo.geneontology.org/amigo/term/GO:0008948;http://amigo.geneontology.org/amigo/term/GO:0008428;http://amigo.geneontology.org/amigo/term/GO:0046872;http://amigo.geneontology.org/amigo/term/GO:0047443	4-hydroxy-4-methyl-2-oxoglutarate aldolase	putative 4-hydroxy-4-methyl-2-oxoglutarate aldolase 3;-	putative 4-hydroxy-4-methyl-2-oxoglutarate aldolase 3	Ribonuclease E inhibitor RraA/RraA-like superfamily;Regulator of ribonuclease activity A;Ribonuclease E inhibitor RraA/RraA-like protein	Aldolase/RraA
cymsin_Mol024356	molecular_function	A0A1D1XR97	GO:0015079	potassium ion transmembrane transporter activity	http://amigo.geneontology.org/amigo/term/GO:0015079	Potassium transporter	-	-	Potassium transporter	-
cymsin_Mol008321	molecular_function	A0A1U8AYP7	GO:0008168	methyltransferase activity	http://amigo.geneontology.org/amigo/term/GO:0008168	COMPASS-like H3K4 histone methylase component WDR5B	COMPASS-like H3K4 histone methylase component WDR5B	COMPASS-like H3K4 histone methylase component WDR5B	WD40 repeat;WD40 repeat, conserved site;WD40-repeat-containing domain superfamily;WD40/YVTN repeat-like-containing domain superfamily;WD40-repeat-containing domain	-
cymsin_Mol017832	#N/A	#N/A	#N/A	#N/A	#N/A	Uncharacterized protein	-	-	Domain of unknown function DUF641, plant	Plant protein of unknown function (DUF641)
cymsin_Mol018006	#N/A	#N/A	#N/A	#N/A	#N/A	-	-	-	-	-
cymsin_Mol017035	molecular_function	A0A199VSL6	GO:0004674;GO:0005524	protein serine/threonine kinase activity;ATP binding	http://amigo.geneontology.org/amigo/term/GO:0004674;http://amigo.geneontology.org/amigo/term/GO:0005524	-	-	-	-	-
cymsin_Mol015771	cellular_component	A0A022PQY2	GO:0016021	integral component of membrane	http://amigo.geneontology.org/amigo/term/GO:0016021	Uncharacterized protein	RING-H2 finger protein ATL70	RING-H2 finger protein ATL70	Zinc finger, RING-type;Zinc finger, RING/FYVE/PHD-type	Ring finger domain
cymsin_Mol017030	molecular_function	A0A199V442	GO:0004565;GO:0030246	beta-galactosidase activity;carbohydrate binding	http://amigo.geneontology.org/amigo/term/GO:0004565;http://amigo.geneontology.org/amigo/term/GO:0030246	Beta-galactosidase	-	-	Glycoside hydrolase, family 35;Glycoside hydrolase, family 35, conserved site;Galactose-binding-like domain superfamily;Glycoside hydrolase superfamily;Glycoside hydrolase 35, catalytic domain;D-galactoside/L-rhamnose binding SUEL lectin domain	lycosyl hydrolases family 35;alactose binding lectin domain
cymsin_Mol007928	molecular_function	A0A061G9H5	GO:0046873	metal ion transmembrane transporter activity	http://amigo.geneontology.org/amigo/term/GO:0046873	Magnesium transporter isoform 1	magnesium transporter MRS2-1;-	magnesium transporter MRS2-1	Mg2+ transporter protein, CorA-like/Zinc transport protein ZntB	CorA-like Mg2+ transporter protein
cymsin_Mol022740	molecular_function	A0A199VZ91	GO:0016758	transferase activity, transferring hexosyl groups	http://amigo.geneontology.org/amigo/term/GO:0016758	UDP-glycosyltransferase 83A1	-	-	UDP-glucuronosyl/UDP-glucosyltransferase	UDP-glucoronosyl and UDP-glucosyl transferase
cymsin_Mol003562	molecular_function	A0A199UUB2	GO:0004185	serine-type carboxypeptidase activity	http://amigo.geneontology.org/amigo/term/GO:0004185	Serine carboxypeptidase-like 18	serine carboxypeptidase-like 18 isoform X1	serine carboxypeptidase-like 18	Alpha/Beta hydrolase fold;Peptidase S10, serine carboxypeptidase	Serine carboxypeptidase
cymsin_Mol010528	molecular_function	D7TKJ9	GO:0003824	catalytic activity	http://amigo.geneontology.org/amigo/term/GO:0003824	Uncharacterized protein	-	2-succinylbenzoate--CoA ligase, chloroplastic/peroxisomal	AMP-binding enzyme, C-terminal domain;AMP-binding, conserved site;AMP-dependent synthetase/ligase	AMP-binding enzyme;AMP-binding enzyme C-terminal domain
cymsin_Mol001939	molecular_function	A0A1S6YG30	GO:0003735	structural constituent of ribosome	http://amigo.geneontology.org/amigo/term/GO:0003735	30S ribosomal protein 3-1	-	30S ribosomal protein 3, chloroplastic	Ribosomal protein PSRP-3/Ycf65;PSRP-3/Ycf65 superfamily	-
cymsin_Mol022875	molecular_function	A0A1U8B3H1	GO:0005506;GO:0016705;GO:0004497;GO:0020037	iron ion binding;oxidoreductase activity, acting on paired donors, with incorporation or reduction of molecular oxygen;monooxygenase activity;heme binding	http://amigo.geneontology.org/amigo/term/GO:0005506;http://amigo.geneontology.org/amigo/term/GO:0016705;http://amigo.geneontology.org/amigo/term/GO:0004497;http://amigo.geneontology.org/amigo/term/GO:0020037	cytochrome P450 71A1-like	cytochrome P450 71A1-like	cytochrome P450 71A1-like	Cytochrome P450, E-class, group I;Cytochrome P450;Cytochrome P450 superfamily;Cytochrome P450, conserved site	-
cymsin_Mol015781	#N/A	#N/A	#N/A	#N/A	#N/A	Myosin-binding protein 7	-	-	GTD-binding domain	Zein-binding
cymsin_Mol022639	molecular_function	M0TEW7	GO:0009055	electron transfer activity	http://amigo.geneontology.org/amigo/term/GO:0009055	Uncharacterized protein	lamin-like protein	lamin-like protein	Cupredoxin;Phytocyanin domain	Plastocyanin-like domain
cymsin_Mol013803	molecular_function	A0A199VPR4	GO:0004553	hydrolase activity, hydrolyzing O-glycosyl compounds	http://amigo.geneontology.org/amigo/term/GO:0004553	Putative beta-D-xylosidase 7	-	-	Fibronectin type III-like domain;Glycoside hydrolase, family 3, N-terminal;Glycoside hydrolase family 3 C-terminal domain superfamily;Glycoside hydrolase superfamily;Glycoside hydrolase family 3 C-terminal domain;Immunoglobulin-like fold;Glycoside hydrolase, family 3, N-terminal domain superfamily	lycosyl hydrolase family 3 C-terminal domain;ibronectin type III-like domain;lycosyl hydrolase family 3 N terminal domain
cymsin_Mol012834	molecular_function	A0A1D1YP95	GO:0003700;GO:0043565;GO:0008270	DNA binding transcription factor activity;sequence-specific DNA binding;zinc ion binding	http://amigo.geneontology.org/amigo/term/GO:0003700;http://amigo.geneontology.org/amigo/term/GO:0043565;http://amigo.geneontology.org/amigo/term/GO:0008270	Putative GATA transcription factor 22	-	-	Zinc finger, GATA-type;Zinc finger, NHR/GATA-type	-
cymsin_Mol009795	#N/A	#N/A	#N/A	#N/A	#N/A	Uncharacterized protein	transport inhibitor response 1-like protein Os05g0150500 isoform X1	transport inhibitor response 1-like protein Os05g0150500	F-box domain;Leucine-rich repeat domain superfamily;Leucine-rich repeat, cysteine-containing subtype;F-box-like domain superfamily	#NAME?
cymsin_Mol019599	molecular_function	A0A068EUV7	GO:0005524;GO:0003677	ATP binding;DNA binding	http://amigo.geneontology.org/amigo/term/GO:0005524;http://amigo.geneontology.org/amigo/term/GO:0003677	DNA replication licensing factor	-	-	P-loop containing nucleoside triphosphate hydrolase;AAA+ ATPase domain;MCM domain;Nucleic acid-binding, OB-fold;MCM OB domain;Mini-chromosome maintenance protein	MCM OB domain;MCM2/3/5 family
cymsin_Mol001249	molecular_function	A0A199UGR3	GO:0016740	transferase activity	http://amigo.geneontology.org/amigo/term/GO:0016740	Adenylate isopentenyltransferase 5, chloroplastic	-	-	P-loop containing nucleoside triphosphate hydrolase;IPP transferase	IPP transferase
cymsin_Mol019352	#N/A	#N/A	#N/A	#N/A	#N/A	uncharacterized protein LOC104608702	uncharacterized protein LOC104608702	uncharacterized LOC104608702	PAR1	-
cymsin_Mol005602	molecular_function	M9QR50	GO:0046872;GO:0003677	metal ion binding;DNA binding	http://amigo.geneontology.org/amigo/term/GO:0046872;http://amigo.geneontology.org/amigo/term/GO:0003677	SQUAMOSA promoter-binding-like 14	-	-	SBP domain superfamily;SBP domain	SBP domain
cymsin_Mol024149	#N/A	#N/A	#N/A	#N/A	#N/A	uncharacterized protein LOC104240602	uncharacterized protein LOC104240602	uncharacterized LOC104240602	Reverse transcriptase, RNA-dependent DNA polymerase;Domain of unknown function DUF4283	-
cymsin_Mol005043	molecular_function	W1NPU6	GO:0004163;GO:0005524	diphosphomevalonate decarboxylase activity;ATP binding	http://amigo.geneontology.org/amigo/term/GO:0004163;http://amigo.geneontology.org/amigo/term/GO:0005524	Diphosphomevalonate decarboxylase	diphosphomevalonate decarboxylase MVD2, peroxisomal	diphosphomevalonate decarboxylase MVD2, peroxisomal	Ribosomal protein S5 domain 2-type fold;GHMP kinase N-terminal domain;Ribosomal protein S5 domain 2-type fold, subgroup;Diphosphomevalonate decarboxylase;Diphosphomevalonate/phosphomevalonate decarboxylase;GHMP kinase, C-terminal domain superfamily	HMP kinases N terminal domain
cymsin_Mol010544	#N/A	#N/A	#N/A	#N/A	#N/A	Uncharacterized protein	-	-	NADP-dependent oxidoreductase domain superfamily;NADP-dependent oxidoreductase domain	Aldo/keto reductase family
cymsin_Mol014907	molecular_function	A0A199V8N1	GO:0005524;GO:0004672	ATP binding;protein kinase activity	http://amigo.geneontology.org/amigo/term/GO:0005524;http://amigo.geneontology.org/amigo/term/GO:0004672	Inactive leucine-rich repeat receptor-like protein kinase CORYNE	-	-	Protein kinase-like domain superfamily;Protein kinase domain	Protein kinase domain
cymsin_Mol013818	#N/A	#N/A	#N/A	#N/A	#N/A	Heavy metal-associated domain containing protein	heavy metal-associated domain containing protein	heavy metal-associated domain containing protein	-	-
cymsin_Mol024142	cellular_component	M0TCZ2	GO:0016021;GO:0005886;GO:0005768;GO:0005802	integral component of membrane;plasma membrane;endosome;trans-Golgi network	http://amigo.geneontology.org/amigo/term/GO:0016021;http://amigo.geneontology.org/amigo/term/GO:0005886;http://amigo.geneontology.org/amigo/term/GO:0005768;http://amigo.geneontology.org/amigo/term/GO:0005802	Uncharacterized protein	PAN domain-containing protein At5g03700	PAN domain-containing protein At5g03700	Bulb-type lectin domain;Bulb-type lectin domain superfamily;S-locus glycoprotein domain;PAN/Apple domain;S-locus-specific glycoprotein/EP1	S-locus glycoprotein domain;-mannose binding lectin
cymsin_Mol006372	molecular_function	M0TBD6	GO:0004222	metalloendopeptidase activity	http://amigo.geneontology.org/amigo/term/GO:0004222	Uncharacterized protein	probable zinc metalloprotease EGY1, chloroplastic isoform X1	probable zinc metalloprotease EGY1, chloroplastic	-	-
cymsin_Mol011764	molecular_function	A0A1U8AMN7	GO:0005524;GO:0004386	ATP binding;helicase activity	http://amigo.geneontology.org/amigo/term/GO:0005524;http://amigo.geneontology.org/amigo/term/GO:0004386	ATP-dependent DNA helicase DDM1	-;ATP-dependent DNA helicase DDM1	ATP-dependent DNA helicase DDM1	P-loop containing nucleoside triphosphate hydrolase;Helicase, C-terminal;Helicase superfamily 1/2, ATP-binding domain;SNF2-like, N-terminal domain superfamily;SNF2-related, N-terminal domain	-
cymsin_Mol014475	molecular_function	F6HHG1	GO:0046872;GO:0051537;GO:0009055	metal ion binding;2 iron, 2 sulfur cluster binding;electron transfer activity	http://amigo.geneontology.org/amigo/term/GO:0046872;http://amigo.geneontology.org/amigo/term/GO:0051537;http://amigo.geneontology.org/amigo/term/GO:0009055	Ferredoxin	-	-	Beta-grasp domain superfamily;Ferredoxin [2Fe-2S], plant;2Fe-2S ferredoxin, iron-sulphur binding site;2Fe-2S ferredoxin-like superfamily;2Fe-2S ferredoxin-type iron-sulfur binding domain	2Fe-2S iron-sulfur cluster binding domain
cymsin_Mol018712	molecular_function	A0A1D1XFS7	GO:0030170;GO:0004351	pyridoxal phosphate binding;glutamate decarboxylase activity	http://amigo.geneontology.org/amigo/term/GO:0030170;http://amigo.geneontology.org/amigo/term/GO:0004351	Glutamate decarboxylase	-	-	Pyridoxal phosphate-dependent transferase, major domain;Pyridoxal phosphate-dependent transferase;Glutamate decarboxylase;Pyridoxal phosphate-dependent decarboxylase	-
cymsin_Mol015203	#N/A	#N/A	#N/A	#N/A	#N/A	Pentatricopeptide repeat-containing protein, chloroplastic	-	-	Pentatricopeptide repeat;Smr domain;Smr domain superfamily;Tetratricopeptide-like helical domain superfamily	PPR repeat family;Pentatricopeptide repeat domain;Pentacotripeptide-repeat region of PRORP
cymsin_Mol008119	cellular_component	A0A1D1YPU4	GO:0016021	integral component of membrane	http://amigo.geneontology.org/amigo/term/GO:0016021	Calcium sensing receptor, chloroplastic	-	-	Rhodanese-like domain superfamily;Rhodanese-like domain	-
cymsin_Mol012293	molecular_function	A0JBY8	GO:0003677	DNA binding	http://amigo.geneontology.org/amigo/term/GO:0003677	NAC domain protein	-	-	NAC domain;NAC domain superfamily	No apical meristem (NAM) protein
cymsin_Mol022419	molecular_function	A7M6J8	GO:0016758	transferase activity, transferring hexosyl groups	http://amigo.geneontology.org/amigo/term/GO:0016758	Glycosyltransferase	-	-	UDP-glucuronosyl/UDP-glucosyltransferase;UDP-glycosyltransferase family, conserved site	UDP-glucoronosyl and UDP-glucosyl transferase
cymsin_Mol002445	#N/A	#N/A	#N/A	#N/A	#N/A	-	-	-	-	-
cymsin_Mol024398	molecular_function	A0A1D1YCT4	GO:0022857	transmembrane transporter activity	http://amigo.geneontology.org/amigo/term/GO:0022857	Ureide permease 2	-	-	Ureide permease, plant;Ureide permease	-
cymsin_Mol023984	#N/A	#N/A	#N/A	#N/A	#N/A	small heat shock protein, chloroplastic-like	small heat shock protein, chloroplastic-like	small heat shock protein, chloroplastic-like	Small heat shock protein HSP20;HSP20-like chaperone;Alpha crystallin/Hsp20 domain	-
cymsin_Mol016418	molecular_function	A0A096ZX25	GO:0016872	intramolecular lyase activity	http://amigo.geneontology.org/amigo/term/GO:0016872	Chalcone-flavonone isomerase family protein	-	probable chalcone--flavonone isomerase 3	Chalcone isomerase, orthogonal bundle domain superfamily;Chalcone isomerase, 3-layer sandwich;Chalcone isomerase superfamily;Chalcone isomerase	Chalcone-flavanone isomerase
cymsin_Mol011892	molecular_function	Q2MV13	GO:0004553	hydrolase activity, hydrolyzing O-glycosyl compounds	http://amigo.geneontology.org/amigo/term/GO:0004553	Beta-mannosidase 4	-	-	Glycoside hydrolase superfamily;Glycosyl hydrolases family 1, N-terminal conserved site;Glycoside hydrolase family 1	lycosyl hydrolase family 1
cymsin_Mol014123	molecular_function	M0S2C3	GO:0004674;GO:0005524	protein serine/threonine kinase activity;ATP binding	http://amigo.geneontology.org/amigo/term/GO:0004674;http://amigo.geneontology.org/amigo/term/GO:0005524	Uncharacterized protein	-	-	Protein kinase-like domain superfamily;Protein kinase, ATP binding site;Serine/threonine-protein kinase, active site;Protein kinase domain	Protein kinase domain
cymsin_Mol014363	cellular_component	A0A200Q0B2	GO:0016021	integral component of membrane	http://amigo.geneontology.org/amigo/term/GO:0016021	Late embryogenesis abundant protein	-	-	Late embryogenesis abundant protein, LEA-14	-
cymsin_Mol019011	molecular_function	M9QR45	GO:0046872;GO:0003677	metal ion binding;DNA binding	http://amigo.geneontology.org/amigo/term/GO:0046872;http://amigo.geneontology.org/amigo/term/GO:0003677	SQUAMOSA promoter-binding-like 9	-	-	SBP domain superfamily;SBP domain	SBP domain
cymsin_Mol022540	molecular_function	A0A199UZK9	GO:0016758	transferase activity, transferring hexosyl groups	http://amigo.geneontology.org/amigo/term/GO:0016758	UDP-glycosyltransferase 83A1	UDP-glycosyltransferase 83A1-like	UDP-glycosyltransferase 83A1-like	UDP-glucuronosyl/UDP-glucosyltransferase	UDP-glucoronosyl and UDP-glucosyl transferase
cymsin_Mol007207	molecular_function	M0SRS4	GO:0019901	protein kinase binding	http://amigo.geneontology.org/amigo/term/GO:0019901	Uncharacterized protein	cyclin-P2-1-like	cyclin-P2-1-like	Cyclin P/U;Cyclin-like superfamily;Cyclin PHO80-like	Cyclin
cymsin_Mol003760	biological_process	M0TAN8	GO:0007165	signal transduction	http://amigo.geneontology.org/amigo/term/GO:0007165	Uncharacterized protein	-	-	Ninja family;Jas TPL-binding domain;Ethylene-responsive binding factor-associated repression;Putative nuclear localisation signal	thylene-responsive binding factor-associated repression;Putative nuclear localisation signal;TPL-binding domain in jasmonate signalling
cymsin_Mol019941	molecular_function	A0A1R3H1M0	GO:0020037;GO:0016705;GO:0052722;GO:0005506	heme binding;oxidoreductase activity, acting on paired donors, with incorporation or reduction of molecular oxygen;fatty acid in-chain hydroxylase activity;iron ion binding	http://amigo.geneontology.org/amigo/term/GO:0020037;http://amigo.geneontology.org/amigo/term/GO:0016705;http://amigo.geneontology.org/amigo/term/GO:0052722;http://amigo.geneontology.org/amigo/term/GO:0005506	Cytochrome P450	-	-	Cytochrome P450, E-class, group I;Cytochrome P450;Cytochrome P450 superfamily;Cytochrome P450, conserved site	-
cymsin_Mol022315	molecular_function	A0A1U7ZKN1	GO:0008173;GO:0003723	RNA methyltransferase activity;RNA binding	http://amigo.geneontology.org/amigo/term/GO:0008173;http://amigo.geneontology.org/amigo/term/GO:0003723	uncharacterized protein LOC104595531 isoform X1	uncharacterized protein LOC104595531 isoform X1	uncharacterized tRNA/rRNA methyltransferase YsgA	50S ribosomal protein L30e-like;tRNA (guanine-N1-)-methyltransferase, N-terminal;tRNA/rRNA methyltransferase, SpoU type;Alpha/beta knot methyltransferases	-
cymsin_Mol018055	#N/A	#N/A	#N/A	#N/A	#N/A	Putative amidase C869.01	-	-	Amidase signature (AS) superfamily;Amidase signature domain	-
cymsin_Mol002305	molecular_function	A0A200RBS5	GO:0005506;GO:0016705;GO:0020037	iron ion binding;oxidoreductase activity, acting on paired donors, with incorporation or reduction of molecular oxygen;heme binding	http://amigo.geneontology.org/amigo/term/GO:0005506;http://amigo.geneontology.org/amigo/term/GO:0016705;http://amigo.geneontology.org/amigo/term/GO:0020037	Cytochrome P450	-	-	Cytochrome P450, E-class, group I;Cytochrome P450;Cytochrome P450 superfamily;Cytochrome P450, conserved site	-
cymsin_Mol026477	molecular_function	A0A1R3HPR3	GO:0003968;GO:0003723	RNA-directed 5'-3' RNA polymerase activity;RNA binding	http://amigo.geneontology.org/amigo/term/GO:0003968;http://amigo.geneontology.org/amigo/term/GO:0003723	RNA-dependent RNA polymerase	-	-	RNA-binding domain superfamily;RNA-dependent RNA polymerase, eukaryotic-type	-
cymsin_Mol001456	biological_process	A0A199W5E9	GO:0007034	vacuolar transport	http://amigo.geneontology.org/amigo/term/GO:0007034	Vacuolar protein sorting-associated protein 1	-	-	Snf7 family	Snf7
cymsin_Mol002425	molecular_function	A0A1P8YWJ6	GO:0010333;GO:0000287	terpene synthase activity;magnesium ion binding	http://amigo.geneontology.org/amigo/term/GO:0010333;http://amigo.geneontology.org/amigo/term/GO:0000287	Sesquiterpene synthase	-	-	Terpene synthase, N-terminal domain superfamily;Terpene synthase, metal-binding domain;Isoprenoid synthase domain superfamily;Terpenoid cyclases/protein prenyltransferase alpha-alpha toroid;Terpene cyclase-like 1, C-terminal domain;Terpene synthase, N-terminal domain	-
cymsin_Mol001698	molecular_function	M0UCA4	GO:0016209;GO:0016491	antioxidant activity;oxidoreductase activity	http://amigo.geneontology.org/amigo/term/GO:0016209;http://amigo.geneontology.org/amigo/term/GO:0016491	Uncharacterized protein	peroxiredoxin Q, chloroplastic	peroxiredoxin Q, chloroplastic	Thioredoxin domain;Alkyl hydroperoxide reductase subunit C/ Thiol specific antioxidant;Thioredoxin-like superfamily;Peroxiredoxin, AhpC-type	AhpC/TSA family
cymsin_Mol003071	cellular_component	M0RSL5	GO:0031225	anchored component of membrane	http://amigo.geneontology.org/amigo/term/GO:0031225	Uncharacterized protein	COBRA-like protein 7	COBRA-like protein 7	COBRA, plant	COBRA-like protein
cymsin_Mol006461	molecular_function	A0A200PSY4	GO:0004842	ubiquitin-protein transferase activity	http://amigo.geneontology.org/amigo/term/GO:0004842	RING-type E3 ubiquitin transferase	-	-	Zinc finger, RING/FYVE/PHD-type;U box domain;Armadillo-like helical;Armadillo-type fold	-
cymsin_Mol011790	molecular_function	A0A199W7E5	GO:0046872	metal ion binding	http://amigo.geneontology.org/amigo/term/GO:0046872	PHD finger protein MALE STERILITY 1	-	-	Zinc finger, RING/FYVE/PHD-type;Zinc finger, PHD-type;Zinc finger, FYVE/PHD-type;Zinc finger, PHD-finger;Zinc finger, PHD-type, conserved site	PHD-finger
cymsin_Mol014384	molecular_function	A0A199W0I0	GO:0016887;GO:0005524	ATPase activity;ATP binding	http://amigo.geneontology.org/amigo/term/GO:0016887;http://amigo.geneontology.org/amigo/term/GO:0005524	ABC transporter G family member 10	-	-	P-loop containing nucleoside triphosphate hydrolase;AAA+ ATPase domain;ABC transporter, conserved site;ABC transporter-like;ABC-2 type transporter	ABC-2 type transporter;ABC transporter
cymsin_Mol019161	#N/A	#N/A	#N/A	#N/A	#N/A	Uncharacterized protein	-	-	Six-bladed beta-propeller, TolB-like;WD40-like Beta Propeller	WD40-like Beta Propeller Repeat
cymsin_Mol001564	molecular_function	M0TDZ8	GO:0005524;GO:0004672	ATP binding;protein kinase activity	http://amigo.geneontology.org/amigo/term/GO:0005524;http://amigo.geneontology.org/amigo/term/GO:0004672	Uncharacterized protein	-	-	Protein kinase-like domain superfamily;Serine/threonine-protein kinase, active site;Protein kinase domain	Protein kinase domain
cymsin_Mol007307	cellular_component	A0A200QD30	GO:0016020	membrane	http://amigo.geneontology.org/amigo/term/GO:0016020	Uncharacterized protein family Ycf19	-	-	CCB3/YggT	-
cymsin_Mol002891	molecular_function	M0TSN9	GO:0046872	metal ion binding	http://amigo.geneontology.org/amigo/term/GO:0046872	Uncharacterized protein	BRCT domain-containing protein At4g02110 isoform X1	BRCT domain-containing protein At4g02110	Zinc finger, RING/FYVE/PHD-type;BRCT domain;Zinc finger, PHD-type;BRCT domain superfamily;Zinc finger, FYVE/PHD-type;Zinc finger, PHD-finger	twin BRCT domain;BRCA1 C Terminus (BRCT) domain;PHD-finger
cymsin_Mol002096	#N/A	#N/A	#N/A	#N/A	#N/A	Transcription factor	uncharacterized protein LOC109706523	uncharacterized LOC109706523	Transcription factor MYC/MYB N-terminal	bHLH-MYC and R2R3-MYB transcription factors N-terminal
cymsin_Mol016217	molecular_function	A0A077ETF8	GO:0016758	transferase activity, transferring hexosyl groups	http://amigo.geneontology.org/amigo/term/GO:0016758	Glycosyltransferase	-	-	UDP-glucuronosyl/UDP-glucosyltransferase;UDP-glycosyltransferase family, conserved site	UDP-glucoronosyl and UDP-glucosyl transferase
cymsin_Mol014952	molecular_function	A0A199V350	GO:0071949;GO:0016491	FAD binding;oxidoreductase activity	http://amigo.geneontology.org/amigo/term/GO:0071949;http://amigo.geneontology.org/amigo/term/GO:0016491	Tetrahydrocannabinolic acid synthase	berberine bridge enzyme-like 26	berberine bridge enzyme-like 26	FAD-binding, type 2, subdomain 1;FAD linked oxidase, N-terminal;FAD-binding, type 2-like superfamily;Berberine/berberine-like;FAD-binding, type 2	AD binding domain;Berberine and berberine like
cymsin_Mol014397	molecular_function	M0T592	GO:0004842	ubiquitin-protein transferase activity	http://amigo.geneontology.org/amigo/term/GO:0004842	Uncharacterized protein	-	-	Zinc finger, RING-type;Zinc finger, RING/FYVE/PHD-type	Ring finger domain
cymsin_Mol010917	#N/A	#N/A	#N/A	#N/A	#N/A	Uncharacterized protein	uncharacterized protein LOC104000641	uncharacterized LOC104000641	Protein of unknown function DUF4228, plant	omain of unknown function (DUF4228)
cymsin_Mol001433	#N/A	#N/A	#N/A	#N/A	#N/A	Thaumatin	-	-	Thaumatin;Thaumatin, conserved site;Osmotin/thaumatin-like superfamily	-
cymsin_Mol027588	molecular_function	A0A0N9HQ32	GO:0005506;GO:0016705;GO:0004497;GO:0020037	iron ion binding;oxidoreductase activity, acting on paired donors, with incorporation or reduction of molecular oxygen;monooxygenase activity;heme binding	http://amigo.geneontology.org/amigo/term/GO:0005506;http://amigo.geneontology.org/amigo/term/GO:0016705;http://amigo.geneontology.org/amigo/term/GO:0004497;http://amigo.geneontology.org/amigo/term/GO:0020037	Uncharacterized protein	hypothetical protein CARUB_v10020167mg	cytochrome P450 89A2	Cytochrome P450, E-class, group I;Cytochrome P450;Cytochrome P450 superfamily;Cytochrome P450, conserved site	Cytochrome P450
cymsin_Mol022693	molecular_function	M9QTP3	GO:0008270	zinc ion binding	http://amigo.geneontology.org/amigo/term/GO:0008270	CONSTANS-like 7	-	-	CCT domain;B-box-type zinc finger	CCT motif;B-box zinc finger
cymsin_Mol004267	cellular_component	A0A1U8BIN7	GO:0016021	integral component of membrane	http://amigo.geneontology.org/amigo/term/GO:0016021	protein LOW PSII ACCUMULATION 2, chloroplastic	protein LOW PSII ACCUMULATION 2, chloroplastic	protein LOW PSII ACCUMULATION 2, chloroplastic	-	-
cymsin_Mol009373	molecular_function	A0A1D1YHR6	GO:0004252	serine-type endopeptidase activity	http://amigo.geneontology.org/amigo/term/GO:0004252	ATP-dependent Clp protease proteolytic subunit	-	-	Clp protease proteolytic subunit /Translocation-enhancing protein TepA;ATP-dependent Clp protease proteolytic subunit;ClpP/crotonase-like domain superfamily	-
cymsin_Mol016345	cellular_component	M0TRR9	GO:0009507	chloroplast	http://amigo.geneontology.org/amigo/term/GO:0009507	Uncharacterized protein	-	-	Pentatricopeptide repeat;Pentacotripeptide-repeat region of PRORP;Tetratricopeptide-like helical domain superfamily	PPR repeat family;Pentatricopeptide repeat domain;Pentacotripeptide-repeat region of PRORP
cymsin_Mol020721	molecular_function	F6HTJ5	GO:0016758;GO:0008194	transferase activity, transferring hexosyl groups;UDP-glycosyltransferase activity	http://amigo.geneontology.org/amigo/term/GO:0016758;http://amigo.geneontology.org/amigo/term/GO:0008194	Glycosyltransferase	UDP-glycosyltransferase 85A2-like	UDP-glycosyltransferase 85A2-like	UDP-glucuronosyl/UDP-glucosyltransferase;UDP-glycosyltransferase family, conserved site	UDP-glucoronosyl and UDP-glucosyl transferase
cymsin_Mol003606	#N/A	#N/A	#N/A	#N/A	#N/A	-	-	-	-	-
cymsin_Mol025618	molecular_function	F6HUK1	GO:0004252	serine-type endopeptidase activity	http://amigo.geneontology.org/amigo/term/GO:0004252	Uncharacterized protein	subtilisin-like protease SBT1.7	subtilisin-like protease SBT1.7	Peptidase S8 propeptide/proteinase inhibitor I9 superfamily;Cucumisin-like catalytic domain;Peptidase S8, subtilisin, Asp-active site;Peptidase S8/S53 domain superfamily;Peptidase S8 propeptide/proteinase inhibitor I9;Peptidase S8/S53 domain;Peptidase S8, subtilisin-related;PA domain	Peptidase inhibitor I9;PA domain;Subtilase family
cymsin_Mol020284	#N/A	#N/A	#N/A	#N/A	#N/A	Uncharacterized protein	-	-	-	-
cymsin_Mol028329	molecular_function	A0A022RBE4	GO:0016758	transferase activity, transferring hexosyl groups	http://amigo.geneontology.org/amigo/term/GO:0016758	Glycosyltransferase	scopoletin glucosyltransferase-like	scopoletin glucosyltransferase-like	UDP-glucuronosyl/UDP-glucosyltransferase;UDP-glycosyltransferase family, conserved site	UDP-glucoronosyl and UDP-glucosyl transferase
cymsin_Mol000335	cellular_component	A0A1S3B092	GO:0016021	integral component of membrane	http://amigo.geneontology.org/amigo/term/GO:0016021	uncharacterized protein LOC103484494	uncharacterized protein LOC103484494	uncharacterized LOC103484494	Protein DMP	-
cymsin_Mol006676	#N/A	#N/A	#N/A	#N/A	#N/A	Uncharacterized protein	uncharacterized protein LOC103985474	uncharacterized LOC103985474	Protein of unknown function DUF868, plant	Plant protein of unknown function (DUF868)
cymsin_Mol027117	molecular_function	A0A199V5E2	GO:0005524;GO:0004672	ATP binding;protein kinase activity	http://amigo.geneontology.org/amigo/term/GO:0005524;http://amigo.geneontology.org/amigo/term/GO:0004672	Receptor-like protein kinase HERK 1	-	-	Protein kinase, ATP binding site;Serine/threonine-protein kinase, active site;Protein kinase-like domain superfamily;Malectin-like carbohydrate-binding domain;Serine-threonine/tyrosine-protein kinase, catalytic domain;Protein kinase domain	Carbohydrate-binding protein of the ER;Protein tyrosine kinase
cymsin_Mol025051	molecular_function	A0A199W593	GO:0042626;GO:0005524	ATPase activity, coupled to transmembrane movement of substances;ATP binding	http://amigo.geneontology.org/amigo/term/GO:0042626;http://amigo.geneontology.org/amigo/term/GO:0005524	ABC transporter C family member 8	-	-	P-loop containing nucleoside triphosphate hydrolase;AAA+ ATPase domain;ABC transporter, conserved site;ABC transporter-like;ABC transporter type 1, transmembrane domain superfamily;ABC transporter type 1, transmembrane domain	ABC transporter transmembrane region;ABC transporter
cymsin_Mol010800	molecular_function	M0SMK5	GO:0005524;GO:0004672	ATP binding;protein kinase activity	http://amigo.geneontology.org/amigo/term/GO:0005524;http://amigo.geneontology.org/amigo/term/GO:0004672	Uncharacterized protein	-	-	Leucine-rich repeat domain superfamily;Leucine-rich repeat-containing N-terminal, plant-type;Leucine-rich repeat;Protein kinase-like domain superfamily;Protein kinase domain	Protein kinase domain;Leucine Rich Repeat;Leucine rich repeat N-terminal domain
cymsin_Mol025175	molecular_function	A0A1U8B4J3	GO:0005506;GO:0016705;GO:0004497;GO:0020037	iron ion binding;oxidoreductase activity, acting on paired donors, with incorporation or reduction of molecular oxygen;monooxygenase activity;heme binding	http://amigo.geneontology.org/amigo/term/GO:0005506;http://amigo.geneontology.org/amigo/term/GO:0016705;http://amigo.geneontology.org/amigo/term/GO:0004497;http://amigo.geneontology.org/amigo/term/GO:0020037	cytochrome P450 71A9-like	-;cytochrome P450 71A9-like	cytochrome P450 71A9-like;cytochrome P450 71A9-like	Cytochrome P450, E-class, group I;Cytochrome P450;Cytochrome P450 superfamily;Cytochrome P450, conserved site	-
cymsin_Mol002193	cellular_component	A0A1D5XD05	GO:0016021	integral component of membrane	http://amigo.geneontology.org/amigo/term/GO:0016021	Uncharacterized protein	-	-	Protein of unknown function DUF604	-

## Sheet: Table S4
Supplementary Table S3. bZIP and SPL protein sequences of different species using in this study.
SPL protein sequences
>AtSPL8
MLDYEWDNPSSIVLSGDERNPDSDPTRSSFSFFDPISHYNNDHRHITISPPLLSSFSNQQQQHHLTLYGQTNSNNQFLHHHHHHHSLYGSTTTTTPYGAS
DPIYHPHSSAPPASLFSYDQTGPGSGSGSSYNFLIPKTEVDFTSNRIGLNLGGRTYFSAADDDFVSRLYRRSRPGESGMANSLSTPRCQAEGCNADLSHA
KHYHRRHKVCEFHSKASTVVAAGLSQRFCQQCSRFHLLSEFDNGKRSCRKRLADHNRRRRKCHQSASATQDTGTGKTTPKSPNDSGVKASSSPSSNAPPT
ISLECFRQRQFQTTASSSTSASSSSNSMFFSSG*
>AtSPL14
MDEVGAQVAAPMFIHQSLGRKRDLYYPMSNRLVQSQPQRRDEWNSKMWDWDSRRFEAKPVDVEVQEFDLTLRNRSGEERGLDLNLGSGLTAVEETTTTTQ
NVRPNKKVRSGSPGGNYPMCQVDNCTEDLSHAKDYHRRHKVCEVHSKATKALVGKQMQRFCQQCSRFHLLSEFDEGKRSCRRRLAGHNRRRRKTTQPEEV
ASGVVVPGNHDTTNNTANANMDLMALLTALACAQGKNAVKPPVGSPAVPDREQLLQILNKINALPLPMDLVSKLNNIGSLARKNMDHPTVNPQNDMNGAS
PSTMDLLAVLSTTLGSSSPDALAILSQGGFGNKDSEKTKLSSYENGVTTNLEKRTFGFSSVGGERSSSSNQSPSQDSDSRGQDTRSSLSLQLFTSSPEDE
SRPTVASSRKYYSSASSNPVEDRSPSSSPVMQELFPLQASPETMRSKNHKNSSPRTGCLPLELFGASNRGAADPNFKGFGQQSGYASSGSDYSPPSLNSD
AQDRTGKIVFKLLDKDPSQLPGTLRSEIYNWLSNIPSEMESYIRPGCVVLSVYVAMSPAAWEQLEQKLLQRLGVLLQNSPSDFWRNARFIVNTGRQLASH
KNGKVRCSKSWRTWNSPELISVSPVAVVAGEETSLVVRGRSLTNDGISIRCTHMGSYMAMEVTRAVCRQTIFDELNVNSFKVQNVHPGFLGRCFIEVENG
FRGDSFPLIIANASICKELNRLGEEFHPKSQDMTEEQAQSSNRGPTSREEVLCFLNELGWLFQKNQTSELREQSDFSLARFKFLLVCSVERDYCALIRTL
LDMLVERNLVNDELNREALDMLAEIQLLNRAVKRKSTKMVELLIHYLVNPLTLSSSRKFVFLPNITGPGGITPLHLAACTSGSDDMIDLLTNDPQEIGLS
SWNTLRDATGQTPYSYAAIRNNHNYNSLVARKLADKRNKQVSLNIEHEVVDQTGLSKRLSLEMNKSSSSCASCATVALKYQRRVSGSQRLFPTPIIHSML
AVATVCVCVCVFMHAFPIVRQGSHFSWGGLDYGSI*
>AtSPL11
MDCNMVSSSQWDWEHLIMSNPSRTEDDSKQLPTEWEIEKGEGIESIVPHFSGLERVSSGSATSFWHTAVSKSSQSTSINSSSPEAKRCKLASESSPGDSC
SNIDFVQVKAPTALEVSVASAESDLCLKLGKRTYSEEYWGRNNNEISAVSMKLLTPSVVAGKSKLCGQSMPVPRCQIDGCELDLSSAKGYHRKHKVCEKH
SKCPKVSVSGLERRFCQQCSRFHAVSEFDEKKRSCRKRLSHHNARRRKPQGVFSMNPERVYDRRQHTNMLWNGVSLNARSEEMYEWGNNTYDTKPRQTEK
SFTLSFQRGNGSEDQLVASSSRMFSTSQTSGGFPAGKSKFQLHGEDVGEYSGVLHESQDIHRALSLLSTSSDPLAQPHVQPFSLLCSYDVVPK*
>AtSPL10
MDCNMVSSFPWDWENLIMSNQSKTENEKKQQSTEWEFEKGEGIESIVPDFLGFEKVSSGSATSFWHTAVSKSSQSTSINSSSPEDKRCNLASQSSPGDSS
SNIDFLQVKPSTALEVPIASAESDLCLKLGKRTYSEEFWGRNNNDLSAVSMNLLTPSVVARKKTKSCGQSMQVPRCQIDGCELDLSSSKDYHRKHRVCET
HSKCPKVVVSGLERRFCQQCSRFHAVSEFDEKKRSCRKRLSHHNARRRKPQGVFPLNSERVFDRRQHTSMLWNGLSLNTRSEEKYTWGTTYETKPTQMES
GFTLSFQRGNGSEDQLFTGSTLSFSAFQTSGGFSAGKSNIQLPDKGVGECSGGLHESHDFYSALSLLSTTSDSQGIKHTPVAEPPPIFGTFPSHFI*
>AtSPL4
MEGKRSQGQGYMKKKSYLVEEDMETDTDEEEEVGRDRVRGSRGSINRGGSLRLCQVDRCTADMKEAKLYHRRHKVCEVHAKASSVFLSGLNQRFCQQCSR
FHDLQEFDEAKRSCRRRLAGHNERRRKSSGESTYGEGSGRRGINGQVVMQNQERSRVEMTLPMPNSSFKRPQIR*
>AtSPL6
MDSWSYGRSVFMSNETLLPCDTFAKNRRFEQRLSNNDDVLISDMAGNSNGFSAVSITKVVPEEEDEENISSSSKFSSQELNRIDFKLRSFLDLGNDDDDT
SSRGFALPSKKSRASNLCSQNPLCQVYGCSKDLSSSKDYHKRHRVCEAHSKTSVVIVNGLEQRFCQQCSRFHFLSEFDDGKRSCRRRLAGHNERRRKPAF
YFLPGKRHKLLRTSQDVVGNKFLENSSLVLPESFPGSLLYRVIDEDDHRTSRLVSFKDEPTCSMFPTNEQNSSRTYESKPAIYSTEVSSIWDLHETAASR
STRALSLLSAQSQQHLSKFPNTTFSITQPNQNLNHSSSTDYHQMEQPLWIDPGKTNSAGSSSCKGKGTSTVDLLQLSSHLQRIEQQRNYTGDVKQEYNEL
YFPGS*
>AtSPL-like
MGEVGPQVAAPISVHHPMGKKRDLYVQPHWLVSSQLPKDDWQMNRWKWDGQRFEAIELQGESLQLSNKKGLDLNLPCGFNDVEGTPVDLTRPSKKVRSGS
PGSGGGGGGNYPKCQVDNCKEDLSIAKDYHRRHKVCEVHSKATKALVGKQMQRFCQQCSRFHLLSEFDEGKRSCRRRLDGHNRRRRKTQPDAITSQVVAL
ENRDNTSNNTNMDVMALLTALVCAQGRNEATTNGSPGVPQREQLLQILNKIKALPLPMNLTSKLNNIGILARKNPEQPSPMNPQNSMNGASSPSTMDLLA
ALSASLGSSAPEAIAFLSQGGFGNKESNDRTKLTSSDHSATTSLEKKTLEFPSFGGGERTSSTNHSPSQYSDSRGQDTRSSLSLQLFTSSPEEESRPKVA
SSTKYYSSASSNPVEDRSPSSSPVMQELFPLHTSPETRRYNNYKDTSTSPRTSCLPLELFGASNRGATANPNYNVLRHQSGYASSGSDYSPPSLNSNAQE
RTGKISFKLFEKDPSQLPNTLRTEIFRWLSSFPSDMESFIRPGCVILSVYVAMSASAWEQLEENLLQRVRSLVQDSEFWSNSRFLVNAGRQLASHKHGRI
RLSKSWRTLNLPELITVSPLAVVAGEETALIVRGRNLTNDGMRLRCAHMGNYASMEVTGREHRLTKVDELNVSSFQVQSASSVSLGRCFIELENGLRGDN
FPLIIANATICKELNRLEEEFHPKDVIEEQIQNLDRPRSREEVLCFLNELGWLFQRKWTSDIHGEPDFSLPRFKFLLVCSVERDYCSLIRTVLDMMVERN
LGKDGLLNKESLDMLADIQLLNRAIKRRNTKMAETLIHYSVNPSTRNFIFLPSIAGPGDITPLHLAASTSSSDDMIDALTNDPQEIGLSCWNTLVDATGQ
TPFSYAAMRDNHSYNTLVARKLADKRNGQISLNIENGIDQIGLSKRLSSELKRSCNTCASVALKYQRKVSGSRRLFPTPIIHSMLAVATVCVCVCVFMHA
FPMVRQGSHFSWGGLDYGSI*
>AtSPL3
MSMRRSKAEGKRSLRELSEEEEEEEETEDEDTFEEEEALEKKQKGKATSSSGVCQVESCTADMSKAKQYHKRHKVCQFHAKAPHVRISGLHQRFCQQCSR
FHALSEFDEAKRSCRRRLAGHNERRRKSTTD*
>AtSPL9
MEMGSNSGPGHGPGQAESGGSSTESSSFSGGLMFGQKIYFEDGGGGSGSSSSGGRSNRRVRGGGSGQSGQIPRCQVEGCGMDLTNAKGYYSRHRVCGVHS
KTPKVTVAGIEQRFCQQCSRFHQLPEFDLEKRSCRRRLAGHNERRRKPQPASLSVLASRYGRIAPSLYENGDAGMNGSFLGNQEIGWPSSRTLDTRVMRR
PVSSPSWQINPMNVFSQGSVGGGGTSFSSPEIMDTKLESYKGIGDSNCALSLLSNPHQPHDNNNNNNNNNNNNNNTWRASSGFGPMTVTMAQPPPAPSQH
QYLNPPWVFKDNDNDMSPVLNLGRYTEPDNCQISSGTAMGEFELSDHHHQSRRQYMEDENTRAYDSSSHHTNWSL*
>AtSPL1
MEARIDEGGEAQQFYGSVGKRSVEWDLNDWKWDGDLFLATQTTRGRQFFPLGNSSNSSSSCSDEGNDKKRRAVAIQGDTNGALTLNLNGESDGLFPAKKT
KSGAVCQVENCEADLSKVKDYHRRHKVCEMHSKATSATVGGILQRFCQQCSRFHLLQEFDEGKRSCRRRLAGHNKRRRKTNPEPGANGNPSDDHSSNYLL
ITLLKILSNMHNHTGDQDLMSHLLKSLVSHAGEQLGKNLVELLLQGGGSQGSLNIGNSALLGIEQAPQEELKQFSARQDGTATENRSEKQVKMNDFDLND
IYIDSDDTDVERSPPPTNPATSSLDYPSWIHQSSPPQTSRNSDSASDQSPSSSSEDAQMRTGRIVFKLFGKEPNEFPIVLRGQILDWLSHSPTDMESYIR
PGCIVLTIYLRQAETAWEELSDDLGFSLGKLLDLSDDPLWTTGWIYVRVQNQLAFVYNGQVVVDTSLSLKSRDYSHIISVKPLAIAATEKAQFTVKGMNL
RQRGTRLLCSVEGKYLIQETTHDSTTREDDDFKDNSEIVECVNFSCDMPILSGRGFMEIEDQGLSSSFFPFLVVEDDDVCSEIRILETTLEFTGTDSAKQ
AMDFIHEIGWLLHRSKLGESDPNPGVFPLIRFQWLIEFSMDREWCAVIRKLLNMFFDGAVGEFSSSSNATLSELCLLHRAVRKNSKPMVEMLLRYIPKQQ
RNSLFRPDAAGPAGLTPLHIAAGKDGSEDVLDALTEDPAMVGIEAWKTCRDSTGFTPEDYARLRGHFSYIHLIQRKINKKSTTEDHVVVNIPVSFSDREQ
KEPKSGPMASALEITQIPCKLCDHKLVYGTTRRSVAYRPAMLSMVAIAAVCVCVALLFKSCPEVLYVFQPFRWELLDYGTS*
>AtSPL5
MEGQRTQRRGYLKDKATVSNLVEEEMENGMDGEEEDGGDEDKRKKVMERVRGPSTDRVPSRLCQVDRCTVNLTEAKQYYRRHRVCEVHAKASAATVAGVR
QRFCQQCSRFHELPEFDEAKRSCRRRLAGHNERRRKISGDSFGEGSGRRGFSGQLIQTQERNRVDRKLPMTNSSFKRPQIR*
>AtSPL15
MELLMCSGQAESGGSSSTESSSLSGGLRFGQKIYFEDGSGSRSKNRVNTVRKSSTTARCQVEGCRMDLSNVKAYYSRHKVCCIHSKSSKVIVSGLHQRFC
QQCSRFHQLSEFDLEKRSCRRRLACHNERRRKPQPTTALFTSHYSRIAPSLYGNPNAAMIKSVLGDPTAWSTARSVMQRPGPWQINPVRETHPHMNVLSH
GSSSFTTCPEMINNNSTDSSCALSLLSNSYPIHQQQLQTPTNTWRPSSGFDSMISFSDKVTMAQPPPISTHQPPISTHQQYLSQTWEVIAGEKSNSHYMS
PVSQISEPADFQISNGTTMGGFELYLHQQVLKQYMEPENTRAYDSSPQHFNWSL*
>AtSPL12
MEARIEGEVEGHSLEYGFSGKRSVEWDLNDWKWNGDLFVATQLNHGSSNSSSTCSDEGNVEIMERRRIEMEKKKKRRAVTVVAMEEDNLKDDDAHRLTLN
LGGNNIEGNGVKKTKLGGGIPSRAICCQVDNCGADLSKVKDYHRRHKVCEIHSKATTALVGGIMQRFCQQCSRFHVLEEFDEGKRSCRRRLAGHNKRRRK
ANPDTIGNGTSMSDDQTSNYMLITLLKILSNIHSNQSDQTGDQDLLSHLLKSLVSQAGEHIGRNLVGLLQGGGGLQASQNIGNLSALLSLEQAPREDIKH
HSVSETPWQEVYANSAQERVAPDRSEKQVKVNDFDLNDIYIDSDDTTDIERSSPPPTNPATSSLDYHQDSRQSSPPQTSRRNSDSASDQSPSSSSGDAQS
RTDRIVFKLFGKEPNDFPVALRGQILNWLAHTPTDMESYIRPGCIVLTIYLRQDEASWEELCCDLSFSLRRLLDLSDDPLWTDGWLYLRVQNQLAFAFNG
QVVLDTSLPLRSHDYSQIITVRPLAVTKKAQFTVKGINLRRPGTRLLCTVEGTHLVQEATQGGMEERDDLKENNEIDFVNFSCEMPIASGRGFMEIEDQG
GLSSSFFPFIVSEDEDICSEIRRLESTLEFTGTDSAMQAMDFIHEIGWLLHRSELKSRLAASDHNPEDLFSLIRFKFLIEFSMDREWCCVMKKLLNILFE
EGTVDPSPDAALSELCLLHRAVRKNSKPMVEMLLRFSPKKKNQTLAGLFRPDAAGPGGLTPLHIAAGKDGSEDVLDALTEDPGMTGIQAWKNSRDNTGFT
PEDYARLRGHFSYIHLVQRKLSRKPIAKEHVVVNIPESFNIEHKQEKRSPMDSSSLEITQINQCKLCDHKRVFVTTHHKSVAYRPAMLSMVAIAAVCVCV
ALLFKSCPEVLYVFQPFRWELLEYGTS*
>AtSPL7
MSSLSQSPPPPEMDIQPPALVNDDPSTYSSALWDWGDLLDFAADERLLVDQIHFPPVLSPPLPPLIPTQTPAESELDPSPEESGSGSDRVRKRDPRLICS
NFIEGMLPCSCPELDQKLEDAELPKKKRVRGGSGVARCQVPDCEADISELKGYHKRHRVCLRCATASFVVLDGENKRYCQQCGKFHLLPDFDEGKRSCRR
KLERHNNRRKRKPVDKGGVAAEQQQVLSQNDNSVIDVEDGKDITCSSDQRAEEEPSLIFEDRHITTQGSVPFTRSINADNFVSVTGSGEAQPDEGMNDTK
FERSPSNGDNKSAYSTVCPTGRISFKLYDWNPAEFPRRLRHQIFQWLANMPVELEGYIRPGCTILTVFIAMPEIMWAKLSKDPVAYLDEFILKPGKMLFG
RGSMTVYLNNMIFRLIKGGTTLKRVDVKLESPKLQFVYPTCFEAGKPIELVVCGQNLLQPKCRFLVSFSGKYLPHNYSVVPAPDQDGKRSCNNKFYKINI
VNSDPSLFGPAFVEVENESGLSNFIPLIIGDAAVCSEMKLIEQKFNATLFPEGQEVTACSSLTCCCRDFGERQSTFSGLLLDIAWSVKVPSAERTEQPVN
RCQIKRYNRVLNYLIQNNSASILGNVLHNLETLVKKMEPDSLVHCTCDCDVRLLHENMDLASDIHRKHQSPIESKVNPPSSGCCCVSSQKDIPSRILNFN
KDPEAGLDCKERIQADCSPDSGGKETDPLLNKEVVMNVNDIGDWPRKSCIKTHSALAFRSRQTMFLIATFAVCFAVCAVLYHPNKVTQLAVAIRMRLCST
ELSHNSFSESFPSERDRI*
>AtSPL2
MECNAKPPFQWELENLISFGTSTAEVPRKLKPMEWEIDGFDCTSLYSSSFAYAGSSGSDIAHAFSKSSKSTSISSSSAEVRTHNFTSETGESLPGEFAKG
IDTSPSLELSFGSGDPVLGLKLGKRTYFEDFWEVENAKGLGLPVTLASSSVSPVKKSKSIPQRLQTPHCQVEGCNLDLSSAKDYHRKHRICENHSKFPKV
VVSGVERRFCQQCSRFHCLSEFDEKKRSCRRRLSDHNARRRKPNPGRTYDGKPQVDFVWNRFALIHPRSEEKFIWPSSKHVPSRVLMPQPAKTEISDTEH
NRFGLLDPKTKTARAELFSKEKVTISSHMGASQDLDGALSLLSNSTTWVSSSDQPRRFTLDHHPSSNLQPVAHRSAAQLNSVSGYWQPDPPAVEGPTALH
RNGVGQFNENYFSLNQFYN*
>AtSPL13A
MDWNFKLSSGYLSGFDQEPDLSPMDGSISFGGSSQSKADFSFDLKLGRNIGNSSSVFGDTEQVISLSKWKDSALAKPEGSRSSSSKRTRGNGVGTNQMPI
CLVDGCDSDFSNCREYHKRHKVCDVHSKTPVVTINGHKQRFCQQCSRFHALEEFDEGKRSCRKRLDGHNRRRRKPQPEHIGRPANFFTGFQGSKLLEFSG
GSHVFPTTSVLNPSWGNSLVSVAVAANGSSYGQSQSYVVGSSPAKTGIMFPISSSPNSTRSIAKQFPFLQEEESSRTASLCERMTSCIHDSDCALSLLSS
SSSSVPHLLQPPLSLSQEAVETVFYGSGLFENASAVSDGSVISGNEAVRLPQTFPFHWE*
>AtSPL13B
MDWNFKLSSGYLSGFDQEPDLSPMDGSISFGGSSQSKADFSFDLKLGRNIGNSSSVFGDTEQVISLSKWKDSALAKPEGSRSSSSKRTRGNGVGTNQMPI
CLVDGCDSDFSNCREYHKRHKVCDVHSKTPVVTINGHKQRFCQQCSRFHALEEFDEGKRSCRKRLDGHNRRRRKPQPEHIGRPANFFTGFQGSKLLEFSG
GSHVFPTTSVLNPSWGNSLVSVAVAANGSSYGQSQSYVVGSSPAKTGIMFPISSSPNSTRSIAKQFPFLQEEESSRTASLCERMTSCIHDSDCALSLLSS
SSSSVPHLLQPPLSLSQEAVETVFYGSGLFENASAVSDGSVISGNEAVRLPQTFPFHWE*
>OsSPL1
MSSGLKKKGLEWDLNDWRWDSNLFLATPSNASPSKCSRRELGRAEGEIDFGVVDKRRRVSPEDDDGEECI
NAATTNGDDGQISGQRGRSSEDEMPRQGTCSSSGPCCQVDGCTVNLSSARDYNKRHKVCEVHTKSGVVRI
KNVEHRFCQQCSRFHFLQEFDEGKKSCRSRLAQHNRRRRKVQVQAGVDVNSLHENHSLSNTLLLLLKQLS
GLDSSGPSEQINGPNYLTNLVKNLAALAGTQRNQDMLKNANSAAIASHTGNYVAKGNSLHDSRPHIPVGT
ESTAEEPTVERRVQNFDLNDAYVEGDENRTDKIVFKLFGKEPNDFPSDLRAQILSWLSNCPSDIESYIRP
GCIILTIYMRLPNWMWDKLAADPAHWIQKLISLSTDTLWRTGWMYARVQDYLTLSCNGNLMLASPWQPAI
GNKHQILFITPIAVACSSTANFSVKGLNIAQPTTKLLCIFGGKYLIQEATEKLLDDTKMQRGPQCLTFSC
SFPSTSGRGFIEVEDLDQSSLSFPFVVAEEDVCSEIRTLEHLLNLVSFDDTLVEKNDLLASRDRALNFLH
EFGWFLQRSHIRATSETPKDCTEGFPAARFRWLLSFAVDREFCAVIKKLLDTLFQGGVDLDVQSTVEFVL
KQDLVFVAVNKRSKPLIDFLLTYTTSSAPMDGTESAAPAQFLFTPDIAGPSDITPLHIAATYSDTAGVLD
ALTDDPQQLGIKAWKNARDATGLTPEDYARKRGHESYIEMVQNKIDSRLPKAHVSVTISSTTSTTDFTEK
HASQSKTTDQTAFDVEKGQQISTKPPLSCRQCLPELAYRHHLNRFLSTRPAVLSLVAIAAVCVCVGLIMQ
GPPHIGGMRGPFRWNSLRSGPK
>OsSPL2
MDWDAKMPSWDLGTVVGPSGGGGGGGGGGGALDLKLGAPTSWKTTTTVSAASAAPAAVAPPPPPPASSSS
SAAAAGKRARAGQGQQAAVPACSVEGCAADLSKCVRDYHRRHKVCEAHSKTAVVTVAGQQQRFCQQCSRF
HLLGEFDEEKRSCRKRLDGHNKRRRKPQPDPLNPGNLFANHHGAARFTSYPQIFSTAASMSPQETKWPAN
VVKTEAADVFQEPYYHALHLNGAGAAAAASIFHHGGNKARKHHFPFLTADHGGGAAAASPLFGCQPFTIT
PSSESRSSSSSRHSNGKMFAHDGGLDNCALSLLSDNPTPTAQITIPQPLFAGGGQYGGGGGGDVSLTGLS
YVRMAGKDTSILAKSATTTATTATTPTTTSAQLQYHGYYHHHVSADQGSSDAAIQALPFSSW
>OsSPL3
MGSFGMDWNQKSSVLWDWENMPPIGNSANENPKNVMLAESKLAGVGVDIGHESGHSSGGTFSSSSEIGYG
SSKSSISASIDSPSKVGNTIELNFASAEEHDKNMDKGKSKVDDTGTSRSPVVAANRVEPLIGLKLGKRTY
FEDVCGGQNVKSSPSGVSVATPSPGLAKKVKVAQQNTQNPHCQVEGCNVDLSSAKPYHRKHRVCEPHSKT
LKVIVAGLERRFCQQCSRFHGLAEFDQKKRSCRRRLHDHNARRRKPQPEAISLSSSRLSTLLYGDARQQA
SFLFGQAPYGQMGSCASSWDNPVPGGFKFTATKAPWSRPTIAAGVDGTHVSNQQASGNVLPHGAHHSFDG
LMAFKETNAKVLNQGMEASAVASGSARGPDFEHALSLLSIDSVGAANLQPGSQIHPGVTAIAGTSNPVMM
PSPAIWQGGLSLDQQAQFQAFDRLGNDDDEDHLQLPKPSYDNSHYDQMN
>OsSPL4
MDWMPPPKPTSPRSPPLLWDWADAAVPGSSSGEVSAAAAAAAAHPGRRRKEKRGRAEEGGGGGGEVRCQV
EGCGVELVGVKDYHRKHRVCEAHSKFPRVVVAGQERRFCQQCSRFHALSEFDQKKRSCRRRLYDHNARRR
KPQTDVFSYASARPPSSLLFDDNRQISFVWNKAPLSHVRPFAISPWESSSEVGTTDGHIYLDKSHISKSL
PAFNTDIDELLPMKDFSAATIWMFFGVLFIRTAQESCMSFH
>OsSPL5
MMSSRLNAGAMAVPAAAVAADVVDFGYAAPMPPPYVGFDPAGMGGERQLFQHGGACHGLYDGGLDFSAAA
AFQEAATLGVGLPGGNLLQSLAPPAAAAATPSSLQMPMMMSLPGLPATAADVYPFGGGGFVKREDGPVLD
VVGGGGGGRIGLNLGRRTYFSPADVLAVDRLLLRSRLGGMGMEMGMGMGVLGLGLAAAAHHHQPPRCQAE
GCKADLSAAKHYHRRHKVCDFHAKAAAVLAAGKQQRFCQQCSRFHVLAEFDEAKRSCRKRLTEHNRRRRK
PTAGGQSSKDSPPPPPSKKGTDASIASSYTSCDHHKAAASTTTASGVSCLQELADHHDVGGGHQAAMAAA
PPPTLSLAALPPQEEDDEDEDGGLGNVLMMQQHHQRRRLQHDGDGDDDVAAAAAHHHLMRSLARQQQQHR
HSSGCSNNNDGDDDDHNNNNNILSCSSASDQQNSSNNNNMHFFEVDFI
>OsSPL6
MEAARVGAQSRHLYGGGLGEPDMDRRDKRLFGWDLNDWRWDSDRFVATPVPAAEASGLALNSSPSSSEEA
GAASVRNVNARGDSDKRKRVVVIDDDDVEDDELVENGGGSLSLRIGGDAVAHGAGVGGGADEEDRNGKKI
RVQGGSPSGPACQVEGCTADLTGVRDYHRRHKVCEMHAKATTAVVGNTVQRFCQQCSRFHPLQEFDEGKR
SCRRRLAGHNRRRRKTRPEVAVGGSAFTEDKISSYLLLGLLGVCANLNADNAEHLRGQELISGLLRNLGA
VAKSLDPKELCKLLEACQSMQDGSNAGTSETANALVNTAVAEAAGPSNSKMPFVNGDQCGLASSSVVPVQ
SKSPTVATPDPPACKFKDFDLNDTYGGMEGFEDGYEGSPTPAFKTTDSPNCPSWMHQDSTQSPPQTSGNS
DSTSAQSLSSSNGDAQCRTDKIVFKLFEKVPSDLPPVLRSQILGWLSSSPTDIESYIRPGCIILTVYLRL
VESAWKELSDNMSSYLDKLLNSSTGNFWASGLVFVMVRHQIAFMHNGQLMLDRPLANSAHHYCKILCVRP
IAAPFSTKVNFRVEGLNLVSDSSRLICSFEGSCIFQEDTDNIVDDVEHDDIEYLNFCCPLPSSRGRGFVE
VEDGGFSNGFFPFIIAEQDICSEVCELESIFESSSHEQADDDNARNQALEFLNELGWLLHRANIISKQDK
VPLASFNIWRFRNLGIFAMEREWCAVTKLLLDFLFTGLVDIGSQSPEEVVLSENLLHAAVRMKSAQMVRF
LLGYKPNESLKRTAETFLFRPDAQGPSKFTPLHIAAATDDAEDVLDALTNDPGLVGINTWRNARDGAGFT
PEDYARQRGNDAYLNMVEKKINKHLGKGHVVLGVPSSIHPVITDGVKPGEVSLEIGMTVPPPAPSCNACS
RQALMYPNSTARTFLYRPAMLTVMGIAVICVCVGLLLHTCPKVYAAPTFRWELLERGPM
>OsSPL7
MEGNGCGGSGATPRGVVGMHWAPVVTSPPSPQPPFLPPAPCRPDVQMQQQGGLTCLKLGKRPCFWGGDGA
GQVAQGSGGGGGGGGGGSADQGKRKEKAATAVPVVPRCQVEGCDITLQGVKEYHRRHKVCEVHAKAPRVV
VHGTEQRFCQQCSRFHVLAEFDDAKKSCRRRLAGHNERRRRSNASEAMARGSAHPHGMPVLGHGFPPYGL
PTSSAGALSLLSSARATGPWLMPTPDISARSSAALDELIAENRAALLSWQFFSDRQPPPAGRPTGRSPGS
ETAGGWHAHLQARPPPPGAGGQHENQSGHVTLDLMQATTAAGGSGAPFRPVPARPPKEGGDAGCTSDAWT
PSPMEGARVV
>OsSPL8
MMNVPSAAAASSCDDFGYNATPPPPPSLLPIMDQDGGGGSIQRDHHQHHNHQQLGYNLEPSSLALLPPSN
AAAAAAHHATIAHASPHDLLQFYPTSHYLAAAGGAGGGGNPYSHFTAAAAAGSTFQSYYQQPPQDAPEYY
FPTLVSSAEENMASFAATQLGLNLGYRTYFPPRGGYTYGHHPPRCQAEGCKADLSSAKRYHRRHKVCEHH
SKAPVVVTAGGLHQRFCQQCSRFHLLDEFDDAKKSCRKRLADHNRRRRKSKPSDGEHSGEKRRAQANKSA
ATKDKAGSSSKNAGIGDGFETQLLGGAHMSKDQDQAMDLGEVVKEAVDPKGKASMQQQQQQAHHGIHQQS
HQQHGFPFPSSSGSCLFPQSQGAVSSTDTSNIAQVQEPSLAFHQQHHQHSNILQLGQAMFDLDFDH
>OsSPL9
MDAPGGGGGGGGGGGGVDAGEPVWDWGNLLDFAVHDDDSLVLPWGDDSIGIEADPAEAALLPPAPSPQPA
EAEAEAAGPASLPSSMQAEGSKRRVRKRDPRLVCPNYLAGRVPCACPEIDEMAAALEVEDVATELLAGAR
KKPKGAGRGSGAAVGGSGGGASRGTPAEMKCQVPGCEADIRELKGYHRRHRVCLRCAHAAAVMLDGVQKR
YCQQCGKFHILLDFDEDKRSCRRKLERHNKRRRRKPDSKGILEKDIDDQLDFSADGSGDGELREENIDVT
TSETLETVLSNKVLDRETPVGSDDVLSSPTCAQPSLQIDQSKSLVTFAASVEACLGTKQENTKLTNSPVH
DTKSTYSSSCPTGRVSFKLYDWNPAEFPRRLRHQIFEWLSSMPVELEGYIRPGCTILTVFVAMPQHMWDK
LSEDTGNLVKSLVNAPNSLLLGKGAFFIHVNNMIFQVLKDGATLTSTRLEVQSPRIHYVHPSWFEAGKPI
DLILCGSSLDQPKFRSLVSFDGLYLKHDCRRILSHETFDCIGSGEHILDSQHEIFRINITTSKLDTHGPA
FVEVENMFGLSNFVPILVGSKHLCSELEQIHDALCGSSDISSDPCELRGLRQTAMLGFLIDIGWLIRKPS
IDEFQNLLSLANIQRWICMMKFLIQNDFINVLEIIVNSLDNIIGSELLSNLEKGRLENHVTEFLGYVSEA
RNIVDNRPKYDKQRQVDTRWAGDYAPNQPKLGISVPLAESTGTSGEHDLHSTNAASGEEENMPLVTKALP
HRQCCHPETSARWLNAASIGAFPGGAMRMRLATTVVIGAVVCFAACVVLFHPHRVGVLAAPVKRYLSRNY
SS
>OsSPL10
MMSGRMNAAGDESPFPFGAMQAPGPGAYVGFDHGAAAVAAAAAAAQRAGMLQHHHHHMYDGLDFAAAMQF
GGGQDAPPHPQLLALPPSMAAPPPPPMPMPLQMPMTMPMPGDVYPALGIVKREGGGGGQDAAAGRIGLNL
GRRTYFSPGDMLAVDRLLMRSRLGGVFGLGFGGAHHQPPRCQAEGCKADLSGAKHYHRRHKVCEYHAKAS
VVAASGKQQRFCQQCSRFHVLTEFDEAKRSCRKRLAEHNRRRRKPAAAATTAVAAAKDAAAAPVAAGKKP
SGGAATSYTGDNKNVVSMSAAKSPISSNTSVISCLPEQGKHAAAAARPTALTLGGAPPHESSAPQIGAML
HHHHHHQQDHMQVSSLVHINGGGGGGSNNILSCSSVCSSALPSTATNGEVSDQNNDNSHNNGGNNNNMHL
FEVDFM
>OsSPL11
MECNPVSSTTSSSLLWDWDATASAEPPPPPGKRGGRDSSSASASAKRGRSAAAAGDAAAVAAEAPRCQVE
GCGLELGGYKEYYRKHRVCEPHTKCLRVVVAGQDRRFCQQCSRFHAPSEFDQEKRSCRRRLSDHNARRRK
PQTDVFAFGSGTLPRSLFDDRQQISFAWDNNAPLNHANTTSSSSWTSDLQLSQVMDISKRSRKAGADSAN
IRLSNALPTLCHDTNELLPIKGADASETASKLDGALDVQRALSLLSASSRGLTDPGHQTSSIIQFTNSNQ
NSTLPSVPSEGNSNVPFWVDGQHQAVEPQVFQFTMDTGNTVFPDLERIKPSYESSMFGLNQIH
>OsSPL12
MASFGMNWNQKSPVFWDWENPAPFGPNTMENPKSIPHPEPRGVVVAAANHGSTNSSGGTFTSSSELANGS
SKSSLSASFDSSSKLGNSLEFRFASVKGHGKNMCKDGEAGRVEDSGTSPAVAVSHGEPVIGLKLGKRTYF
ENVCGGQNVKSSSAASGVTCPSTVVKKMKVSQQSTQSSYCQVEGCKVDLSSAREYHRKHKVCEAHSKAPK
VIVSGLERRFCQQCSRFHGLAEFDQKKKSCRRRLSDHNARRRKPQQEAISFGSSRLATMFYDARQQTDIY
FGQSPFGQVRSNAISSCDNLGGFKFTEAKLPWMKPMKTIGLEDLNFSTLQMPGNVVSHTVHHHDFDGLIP
FKGNTPKVLNQGVDPACAVVSSNSNGAPDLRRALSLLSSDSWGPADVQAGSQVHPGGVMPPLAVAAATVT
APTNPVSVMHALHPSTGGGGFWQDGDDPPPLDHASQAQAFMHPGNGSSSGYGHLH
>OsSPL13
MDRKDKARKNFSSSSSSSAASMAALAAAAAAGDGGAALPSPMEEDKKPRLVASSLAPVAGGGGGGSSSSA
AVAAGASSSSSSSSVAAAARRGAGRAGGGAPSGGGGGPRCQVERCGVDLSEAGRYNRRHKVCQTHSKEPV
VLVAGLRQRFCQQCSRFHELTEFDDAKRSCRRRLAGHNERRRKSAADTAHGENCRHADQDAGRSHQGTGN
PPFQIR
>OsSPL14
MEMASGGGAAAAAGGGVGGSGGGGGGGDEHRQLHGLKFGKKIYFEDAAAAAGGGGTGSGSGSASAAPPSS
SSKAAGGGRGGGGKNKGKGVAAAAPPPPPPPPRCQVEGCGADLSGIKNYYCRHKVCFMHSKAPRVVVAGL
EQRFCQQCSRFHLLPEFDQGKRSCRRRLAGHNERRRRPQTPLASRYGRLAASVGEHRRFRSFTLDFSYPR
VPSSVRNAWPAIQPGDRISGGIQWHRNVAPHGHSSAVAGYGANTYSGQGSSSSGPPVFAGPNLPPGGCLA
GVGAATDSSCALSLLSTQPWDTTTHSAAASHNQAAAMSTTTSFDGNPVAPSAMAGSYMAPSPWTGSRGHE
GGGRSVAHQLPHEVSLDEVHPGPSHHAHFSGELELALQGNGPAPAPRIDPGSGSTFDQTSNTMDWSL
>OsSPL15
MQREVGPQVAPPMFLHQIQPLPPHATAAKKRGNPWPAAAVAAAEAKGGGNWNPRMWDWDSRALTAKPSSD
ALRVNAGLSHHQQQQQQSPPAAAKAAEALRQGGGGSGGLNLQLGLREDAATPMDVSPAATTVSSSPSPPA
SSAPAQEPVVRPSKRVRSGSPGSASGGGGGGGGGGNSGGGGGSYPMCQVDDCRADLTNAKDYHRRHKVCE
IHGKTTKALVGNQMQRFCQQCSRFHPLSEFDEGKRSCRRRLAGHNRRRRKTQPTDVASQLLLPGNQENAA
NRTQDIVNLITVIARLQGSNVGKLPSIPPIPDKDNLVQIISKINSINNGNSASKSPPSEAVDLNASHSQQ
QDSVQRTTNGFEKQTNGLDKQTNGFDKQADGFDKQAVPSTMDLLAVLSTALATSNPDSNTSQSQGSSDSS
GNNKSKSQSTEPANVVNSHEKSIRVFSATRKNDALERSPEMYKQPDQETPPYLSLRLFGSTEEDVPCKMD
TANKYLSSESSNPLDERSPSSSPPVTHKFFPIRSVDEDARIADYGEDIATVEVSTSRAWRAPPLELFKDS
ERPIENGSPPNPAYQSCYTSTSCSDHSPSTSNSDGQDRTGRIIFKLFGKEPSTIPGNLRGEIVNWLKHSP
NEMEGYIRPGCLVLSMYLSMPAIAWDELEENLLQRVNTLVQGSDLDFWRKGRFLVRTDAQLVSYKDGATR
LSKSWRTWNTPELTFVSPIAVVGGRKTSLILKGRNLTIPGTQIHCTSTGKYISKEVLCSAYPGTIYDDSG
VETFDLPGEPHLILGRYFIEVENRFRGNSFPVIIANSSVCQELRSLEAELEGSQFVDGSSDDQAHDARRL
KPKDEVLHFLNELGWLFQKAAASTSAEKSDSSGLDLMYFSTARFRYLLLFSSERDWCSLTKTLLEILAKR
SLASDELSQETLEMLSEIHLLNRAVKRKSSHMARLLVQFVVVCPDDSKLYPFLPNVAGPGGLTPLHLAAS
IEDAVDIVDALTDDPQQIGLSCWHSALDDDGQSPETYAKLRNNNAYNELVAQKLVDRKNNQVTIMVGKEE
IHMDQSGNVGEKNKSAIQALQIRSCNQCAILDAGLLRRPMHSRGLLARPYIHSMLAIAAVCVCVCVFMRA
LLRFNSGRSFKWERLDFGTI
>OsSPL16
MEWDLKMPPAASWELADELENSGGGGVPAAVSSSSAAVGGGVNAGGGGRQECSVDLKLGGLGEFGGGGAQ
PRVAVAGEPAKGKGPAAAATGAAAAASSAPAKRPRGAAAAGQQQCPSCAVDGCKEDLSKCRDYHRRHKVC
EAHSKTPLVVVSGREMRFCQQCSRFHLLQEFDEAKRSCRKRLDGHNRRRRKPQPDPMNSASYLASQQGAR
FSPFATPRPEASWTGMIKTEESPYYTHHQIPLGISSRQQHFVGSTSDGGRRFPFLQEGEISFGTGAGAGG
VPMDQAAAAAAASVCQPLLKTVAPPPPPHGGGGSGGGKMFSDGGLTQVLDSDCALSLLSAPANSTAIDVG
GGRVVVQPTEHIPMAQPLISGLQFGGGGGSSAWFAARPHHQAATGAAATAVVVSTAGFSCPVVESEQLNT
VLSSNDNEMNYNGMFHVGGEGSSDGTSSSLPFSWQ
>OsSPL17
MATGGSGGGGGGGGGGDDVHGLKFGKKIYFEQDAAASASAAAVESSSTSSGGGGKKGKGVAAAAAPPPPL
PPRCQVEGCGVDLSGVKPYYCRHKVCYMHAKEPIVVVAGLEQRFCQQCSRFHQLPEFDQEKKSCRRRLAG
HNERRRKPTPGPLSSRYGRLAASFHEEPGRSRSFVVDFSYPRVPSSVRDAWPAIQPSDRMSGSIQWQGGH
ELHPHRSAVAGYSDHHAFSSHGGSAAGAPMLHHPAFELTSGGCLAGVATDSSCALSLLSTQPWDTTQSTS
SHNRSPPMSSTASAFGGGNNPVSPSVMASNYMAASPGWNSSSRGHDGARNVHLPPPHGVVLNEVPPGSVH
HGHFSGELELALQGGAPSNRPEAEHGSGSGAFSHSTNAMNWSL
>OsSPL18
MDWDLKMPVSWDLAELEHNAVPNMAAAASAAEPGIAAVAASRGAPGRPECSVDLKLGGLGEFGAADALKE
PAAAAKAPVSSAAAAASVAKVPPSTSTLKRPRGGGGGGGGQCPSCAVDGCKADLSKHRDYHRRHKVCEPH
SKTPVVVVSGREMRFCQQCSRFHLLGEFDEAKRSCRKRLDGHNRRRRKPQADSMSSGSFMTSQQGTRFAS
FTPPRPEPSWPGIIKSEETPYYSHHHHPHPVMTSRQPHFVGSPSSATTAAFSPKEGRRFPFLHEGDQISF
GGGGGAAAAATLEISVCQTTVVAPPPPESSSSNKMFSSDGLTTATTTTTTAHHHHHHHQVLDSDCALSLL
SSPANSSSVDVSRMVQPSPAAAAGAEHHHHHQIPMAQPLVPNLQQQFGGSSPWFASSPAAAAVAGGGFAC
PSMDSEQQQQQQLNAVLVPGSNENEMNYHGMFHVGGEGSSDGTSPSLPFSWQ
>OsSPL19
MEWAAAATKAASWGMAVAAAAAADDAGPTMLSFAGPSSSSSSPDAAAAAAAAAAAALHDFSVRARPAAAA
PATRRARGGSGGGGGGGGGAEACSVDGCRSDLSRCRDYHRRHKVCEAHAKTPVVVVAGQEQRFCQQCSRF
HNLAEFDDGKKSCRKRLDGHNRRRRKPQHDALNPRSFLPYHQANQFSVYPQTFPIADQNADALMRPLDRH
PPFSISFSGTFREPKQFPFMQDGGSGLGAARHDLLRPFSSPEDGANITTTRSACNGVPHGLDPECALSLL
SSSLHPSPAAGISSATAPPQFAPSSFSRIAASSQAVTTAFASDGGSVAGDHVLVPAVTYEDPSQAMPFSW
QV
>Mol019011
MEWEFKMSPWDLTELEQNTGEPNLSSVVGSTGSRTGGLDCSVDLKLGGLGDFGMADKLAQ
SRAFEMPMEMPLTAAAGGQLKRPRVPSGGSQNVSCLVDGCRNDLSYCREYHRRHKVCEVH
SKSPIVLVGGQEQRFCQQCSRFHLLVEFDEVKRSCRKRLDGHNRRRRKPQPDLISRNLFS
NNHGTRFSNYPQAFQTATTGSTWSTMVKSEEDALNSHQPSPLHFINRVPPPQQHFGSSFT
WSFKEGKQLAFLQDDEMTLSSRTPLEPAATIQPPLTAISSAAESSSRKTIFTNGLPQQHL
GSGRALSLLSSSTHMPSSSLGHEMPVDRIPARGQPMFSSLERGIGVGLCSHFQATSNPGV
EEHVGTVLVSDAVEADLHCQGMFHTEGEGTSDEASQSLPFSWY*
bZIP protein sequences
>LOC_Os05g41280_1
MVYASPGTDASTDPDIDKNIRMTLRRLAQNREAARKSRLRKKAYVQQLEDSRMKLTQLEQELQRARQQGIIISTSGDQQRSTSENEALAFNMEYMRWLEEHNKQINELRSAVHTHAGDDDLQNIVSSVMAHHEEIFRIKGLAAKADALHVLSATWRTPLERCFLWLGGFRPSDLLKLLADQLEPLTEQQLASIYNQQQSSQQAEETLSQGMEIIQDSLAKTVASQLGRAGSSSPSNAADHTAAALGKIGDMESLLQQADDLRMQSLQKMQRVLTTRQSARALLLVSDYFSRLRALNSLWIARPQQ*
>LOC_Os01g59350_1
MEGGRLGGAAASASAAAAADARGGMSGFAAPQHAIHTNLNNVQPTQVTDFGALAQSAGFRIEDLANLSTNGLFNLKSNAHTIINDPLQFENYVKSISPSNITTTATVTVVDPQTLVPQKGAQLNLVTIRTGNVENWGESTIADTSPRTDTSTDPDTDERNQMFEQGQLAAPTASDSSDRSKDKLDHKTLRRLAQNREAARKSRLRKKAYIQNLESSRLKLTQIEQELQRARQQGIFISTSSDQSHSASGNGALAFDMEYARWLEEHNKHINELRAAVNAHAGDNDLKSTVDSIMAHYNEIFKLKGVAAKADVFHVLSGMWKTPAERCFMWLGGFRSSELLKLLAGQLEPLTEQQLAGIANLQQSSQQAEDALSQGMEALQQSLAETLASGSLGPAGSSG…
>LOC_Os01g17260_1
MADMSPRTDTSTDDTDDNHMLEPGQLALAAASDSDRSKDKHEDQKTLRRLAQNREAARKSRLRKKAYVQQLENSRLKLTQLEQELQRARQQGIFISSSVDQTHSMSGNGALAFDMEYARWLEEHNRQINELRSAVNAHAGDNELRGVVDKIMSHYEEIFKQKGNAAKADVFHVLSGMWKTPAERCFLWLGGFRPSELLKLLSTQLEPLTEQQLSGIANLQQSSQQAEDALSQGMEALQQSLAETLAGSLGSSGSTGNVANYMGQMAMAMGKLGTLENFLRQADNLRQQTLQQMQRILTTRQSARALLVISDYSSRLRALSSLWLARPKE*
>AtbZIP20/TGA2
MADTSPRTDVSTDDDTDHPDLGSEGALVNTAASDSSDRSKGKMDQKTLRRLAQNREAARKSRLRKKAYVQQLENSRLKLTQLEQELQRARQQGVFISGTGDQAHSTGGNGALAFDAEHSRWLEEKNKQMNELRSALNAHAGDSELRIIVDGVMAHYEELFRIKSNAAKNDVFHLLSGMWKTPAERCFLWLGGFRSSELLKLLANQLEPMTERQLMGINNLQQTSQQAEDALSQGMESLQQSLADTLSSGTLGSSSSGNVASYMGQMAMAMGKLGTLEGFIRQADNLRLQTLQQMIRVLTTRQSARALLAIHDYFSRLRALSSLWLARPRE
>AtbZIP45/TGA6
MADTSSRTDVSTDGDTDHRDLGSDRGHMHAAASDSSDRSKDKLDQKTLRRLAQNREAARKSRLRKKAYVQQLENSRLKLTQLEQELQRARQQGVFISSSGDQAHSTGGNGALAFDAEHSRWLEEKNRQMNELRSALNAHAGDTELRIIVDGVMAHYEELFRIKSNAAKNDVFHLLSGMWKTPAERCFLWLGGFRSSELLKLLANQLEPMTERQVMGINSLQQTSQQAEDALSQGMESLQQSLADTLSSGTLGSSSSDNVASYMGQMAMAMGQLGTLEGFIRQADNLRLQTLQQMLRVLTTRQSARALLAIHDYSSRLRALSSLWLARPRE
>AtbZIP26/TGA5/OBF5
MGDTSPRTSVSTDGDTDHNNLMFDEGHLGIGASDSSDRSKSKMDQKTLRRLAQNREAARKSRLRKKAYVQQLENSRLKLTQLEQELQRARQQGVFISSSGDQAHSTAGDGAMAFDVEYRRWQEDKNRQMKELSSAIDSHATDSELRIIVDGVIAHYEELYRIKGNAAKSDVFHLLSGMWKTPAERCFLWLGGFRSSELLKLIASQLEPLTEQQSLDINNLQQSSQQAEDALSQGMDNLQQSLADTLSSGTLGSSSSGNVASYMGQMAMAMGKLGTLEGFIRQADNLRLQTYQQMVRLLTTRQSARALLAVHNYTLRLRALSSLWLARPRE
>AtbZIP46/TGA8/PAN
MQSSFKTVPFTPDFYSQSSYFFRGDSCLEEFHQPVNGFHHEEAIDLSPNVTIASANLHYTTFDTVMDCGGGGGGGLRERLEGGEEECLDTGQLVYQKGTRLVGGGVGEVNSSWCDSVSAMADNSQHTDTSTDIDTDDKTQLNGGHQGMLLATNCSDQSNVKSSDQRTLRRLAQNREAARKSRLRKKAYVQQLENSRIRLAQLEEELKRARQQGSLVERGVSADHTHLAAGNGVFSFELEYTRWKEEHQRMINDLRSGVNSQLGDNDLRVLVDAVMSHYDEIFRLKGIGTKVDVFHMLSGMWKTPAERFFMWLGGFRSSELLKILGNHVDPLTDQQLIGICNLQQSSQQAEDALSQGMEALQQSLLETLSSASMGPNSSANVADYMGHMAMAMGKLGTLE…
>LOC_Os06g15480_1
MAAHQGMAAATAADRFCLPRMAAAAAAASQVENWGDSGVIVSSPFTDDTSTDLDDSADKHHLHALVGGGDGGDDAGEQRGADSSAVSKERRGDQKMQRRLAQNREAARKSRMRKKAYIQQLESSRSKLMHLEQELQRARQQGIFIATGGSGDHGHSIGGNGTLAFDLEYARWLDEHQRHINDLRVALNAQMSDDELCELVDAVMMHYDQVFRLKSFATKSDVFHVLSGMWMSPAERFFMWLGGFRSSELLKVLASHLEPLTDQQLMGICNLQQSSQQAEDALSQGMEALQQTLGDTLVSAAATVVSGGGGADNVTNYMGQMAIAMAKLTTLENFLRQADLLRHQTLQQMHRILTTRQAARALLVISDYFSRLRALSSLWLARPRD*
>LOC_Os07g48820_1
MADASSRTDTSIVVDNDDKNHQLENGHSGAVMASNSSDRSDRSDKLMDQKTIRRLAQNREAARKSRLRKKAYVQQLESSKLKLAQLEQELQKARQQGIFISSSGDQTHAMSGNGALTFDLEYTRWLEEQNKQINELRTAVNAHASDSDLRLIVDGIMAHYDEVFKVKGVAAKADVFHILSGMWKTPAERCFLWLGGFRPSELLKLLANHLEPLTEQQLLGLNNLQESSQQAEDALSQGMEALQQSLADTLAGSLGSSGSSGNVANYMGQMAMAMGKLGTLENFLCQADNLRQQTLHQMQRILTIRQASRALLAIHDYFSRLRALSSLWLARPRE*
>LOC_Os03g20310_1
MADASSRTDTSTVLDTDDKNQMVDGQSGAIVPSNSSDRSDRSDKPMDQKVLRRLAQNREAARKSRLRKKAYVQQLESSKLKLASLEQEINKARQQGIYISSSGDQTHAMSGNGAMTFDLEYARWLEEQNKQINELRTAVNAHASDSDLRLIVDGIMAHYDEIFRLKGVAAKADVFHILSGMWKTPAERCFLWLGGFRSSELLKLLVNQLEPLTEQQLLGLSNLQQSSQQAEDALSQGMEALQQSLADTLAGSLGPSGSSGNVANYMGQMAMAMGKLGTLENFLRQADNLRQQTLHQMQRILTIRQAARALLAIHDYFSRLRALSSLWLARPRE*
>LOC_Os08g07970_1
MTSAAPAAAQFAAPAPAAMGIYDRRHHPLAAGVWGDHPFIRPDTTASTSNAAAAAMVVAPPPLTEPKFESQLALPLQHGDDQDNAAALQESPRHASDSFEQEASKPRDKIQRRLAQNREAARKSRLRKKAYIQNLETSRMKLAHLEQEITRARQQSAYINRSSNPATLPAPIDSGVVTFEVEYAQWVEEQGRQTAELRASLQAAAEGPELRAVVEAALAHYDRLFAAKREAARRDVFFVMSGVWRTGAERFFLWIAGFRPSEVIRVLAPQLEPMTERQAADVQGLQQKARHLEDALSQGMDKLKQTLADSLLAEAVVVSTSCDASPPPPPPEEEEPSSSAAGDGGCYMAQMGSAMGRLSNLVAFVDHADHLRQETLQNMYKILTLPQAARGLLALGDYC…
>LOC_Os04g54474_1
MELYPGYLEDHFNIHKLSISSASPPEYMTSASTQFAAPVRMGAYDRPPPVGMWSHEQFKVDNGQATSASTIMEAEMKFENRLEEIPQVVLEEGRNVDQEASKPPDKVLRRLAQNREAARKSRLRKKAYIQQLETSRLKLAQLEQELQRARQQAVYANGSLREPNLGFTGPIDPGALGFEIKYSHWVDEQNRNTGELRNALLQGQTTDQDLELKLLVEAGLDNYNRLFEMKEEAANSDVFYIMSGMWKTPTERFFLWIGGFRPSEVLKNLRPQLEPLTDKQVVEVGGLQQTSMQVEDALSQGMDKLKQTIADSLTAADPFDSPEAYMVHMANAVEQLRSLVQFVTQADHLRQQTLQEMHRILTTRQAARGLLALGDYFQRFRALSSLWAARPRDSGIS*
>AtbZIP47/TGA1
MNSTSTHFVPPRRVGIYEPVHQFGMWGESFKSNISNGTMNTPNHIIIPNNQKLDNNVSEDTSHGTAGTPHMFDQEASTSRHPDKIQRRLAQNREAARKSRLRKKAYVQQLETSRLKLIQLEQELDRARQQGFYVGNGIDTNSLGFSETMNPGIAAFEMEYGHWVEEQNRQICELRTVLHGHINDIELRSLVENAMKHYFELFRMKSSAAKADVFFVMSGMWRTSAERFFLWIGGFRPSDLLKVLLPHFDVLTDQQLLDVCNLKQSCQQAEDALTQGMEKLQHTLADCVAAGQLGEGSYIPQVNSAMDRLEALVSFVNQADHLRHETLQQMYRILTTRQAARGLLALGEYFQRLRALSSSWATRHREPT
>AtbZIP57/TGA4/OBF4
MNTTSTHFVPPRRFEVYEPLNQIGMWEESFKNNGDMYTPGSIIIPTNEKPDSLSEDTSHGTEGTPHKFDQEASTSRHPDKIQRRLAQNREAARKSRLRKKAYVQQLETSRLKLIHLEQELDRARQQGFYVGNGVDTNALSFSDNMSSGIVAFEMEYGHWVEEQNRQICELRTVLHGQVSDIELRSLVENAMKHYFQLFRMKSAAAKIDVFYVMSGMWKTSAERFFLWIGGFRPSELLKVLLPHFDPLTDQQLLDVCNLRQSCQQAEDALSQGMEKLQHTLAESVAAGKLGEGSYIPQMTCAMERLEALVSFVNQADHLRHETLQQMHRILTTRQAARGLLALGEYFQRLRALSSSWAARQREPT
>AtbZIP50/TGA7
MMSSSSPTQLASLRDMGIYEPFQQIVGWGNVFKSDINDHSPNTATSSIIQVDPRIDDHNNNIKINYDSSHNQIEAEQPSSNDNQDDDGRIHDKMKRRLAQNREAARKSRLRKKAYVQQLEESRLKLSQLEQELEKVKQQGHLGPSGSINTGIASFEMEYSHWLQEQSRRVSELRTALQSHISDIELKMLVESCLNHYANLFQMKSDAAKADVFYLISGMWRTSTERFFQWIGGFRPSELLNVVMPYLQPLTDQQILEVRNLQQSSQQAEDALSQGIDKLQQSLAESIVIDAVIESTHYPTHMAAAIENLQALEGFVNQADHLRQQTLQQMAKILTTRQSARGLLALGEYLHRLRALSSLWAARPQEPT
>AtbZIP22/TGA3
MEMMSSSSSTTQVVSFRDMGMYEPFQQLSGWESPFKSDINNITSNQNNNQSSSTTLEVDARPEADDNNRVNYTSVYNNSLEAEPSSNNDQDEDRINDKMKRRLAQNREAARKSRLRKKAHVQQLEESRLKLSQLEQELVRARQQGLCVRNSSDTSYLGPAGNMNSGIAAFEMEYTHWLEEQNRRVSEIRTALQAHIGDIELKMLVDSCLNHYANLFRMKADAAKADVFFLMSGMWRTSTERFFQWIGGFRPSELLNVVMPYVEPLTDQQLLEVRNLQQSSQQAEEALSQGLDKLQQGLVESIAIQIKVVESVNHGAPMASAMENLQALESFVNQADHLRQQTLQQMSKILTTRQAARGLLALGEYFHRLRALSSLWAARPREHT
>LOC_Os06g41100_1
MAYPSTSGMIQASSSLHGSITRRNPEGYDMPSDLDQALLLYFDGQEQDKPSTQEEPHKPLNFVKETLNIFPSQPMDGEPTPTPKASMSAPPIAGFSRRSPAPAAADGRPLTLGKTSKAAFKKEGGSGSGGAMAASASSELKGPKTPDPKTLRRLAQNREAARKSRLRKKAYIQQLETGRIRLAHLEQEIQFTRAQGAFCGAGILSPDAALFNLEYERWQEAHHQVISRLRAAVEEHRPDGELQPHVDEAMSHYGVLMAHKARLVGADPLHLLSGLWKGAVEQCFLWIGGFRPSELIKVVVRHVEPLTEQQLAAVYSAQQAARQEEDALDGGLQALLRSLSDVVSSSDAPSSSQQTPPVMYHPSAAAAMAAASFMGQYGSYSNLQLAMDKLANLAIFLRQ…
>LOC_Os02g10140_1
MAELDHIFLYLNSQDQASAAIQEQPQTLNIFPSQPMHAGEPSPKGSSSMAAINSAPSNNALAIAAGSSKRPPAAAAAGGQPSRLNNPADQPSASGKDGKAAVVKKEGGGGGGKHHGGASSAAASEHEGPKTPDAKTLRRLAQNREAARKSRLRKKAYIQNLETSRIRLSQLEQELVQRSRTQGAILGGGAFSAGIGGQSPEAAWFDGEYARWVESHERMMAHMRAAVEEQPQHGGVAAAAAEAQLRQLVDAAVAHHGVLVELKAAVASADVFHLVSGTWLPAAERCFLWIGGFRPSELIKVST*
>LOC_Os09g10840_1
MGGSREEDRQHHNHLPSELPLGFRSSSPTTMIASSSMSKESSNYDMADFDQASLFLYLDSHDQQSIQEQRQTLNIFPSQPMHVADPAHEAKSAGVAMAMLPNGNQLQVLPSHPSKKPDQQGGQKINSSVPTNPPGPNLPLPNSAKDNKNSSLIKKEGSSSGKGATTSNDPEREGRRTLDPKTLRRLAQNREAARKSRLRKKAYIQQLESSRIRLSQLEQQVHVARVQGAMLGAGDQHQGLPSGPSAASLFDLEYGRWVEEHSKLIFQLRAALNEQMADSQLQVFVNGAMAQHDELLSLKGAIARADIFHLLCGVWATPAERCFLWLGGFRPSEAIKVMLKQVEPLSEGQLMSIYELQQAAKGTEDALSHAMDGLQQSLSDTVAAPDVAAAGGFMGHMSL…
>LOC_Os09g31390_1
MMSGSESQQEREHRQQQEMNISFGMMMNHGHHHYGQHQQQHHHHPPPSSSSSSSMHAAAASFMSSKEASAGAYDHLGELDQALFMYLDHGSHAASHQEQRQTLNIFPSQPMHVEPSPKGEISLVLSPAAVGTKMARSPDHHHHHQQQAAAAMEELATGSRRQDHHHLQHQPFAAEPAGINRDVKPVTAKKDHRRGVSTGERDPKTLRRLAQNREAARKSRLRKKAYIQQLESSRIRLAQLEQELHTARAQGVFFPGSGGLIGEGGSGKGVLLGGIDGVGGGGGGGLSSEAAMFDVEYGRWQEEHHRLMYELRAALQQQLPEGELQVYVESCLAHHDEVAAIKDGAIRGDVFHLISGVWMSPAERCFLWLGGFRPSEVIKMLVAHVEPLTEQQIVGVYGL…
>AtbZIP65/TGA10
MQGHHQNHHQHLSSSSATSSHGNFMNKDGYDIGEIDPSLFLYLDGQGHHDPPSTAPSPLHHHHTTQNLAMRPPTSTLNIFPSQPMHIEPPPSSTHNKEGNRKGLASSDHDIPKSSDPKTLRRLAQNREAARKSRLRKKAYVQQLESCRIKLTQLEQEIQRARSQGVFFGGSLIGGDQQQGGLPIGPGNISSEAAVFDMEYARWLEEQQRLLNELRVATQEHLSENELRMFVDTCLAHYDHLINLKAMVAKTDVFHLISGAWKTPAERCFLWMGGFRPSEIIKVIVNQIEPLTEQQIVGICGLQQSTQEAEEALSQGLEALNQSLSDSIVSDSLPPASAPLPPHLSNFMSHMSLALNKLSALEGFVLQADNLRHQTIHRLNQLLTTRQEARCLLAVAEYF…
>AtbZIP21/TGA9
MANHRMSEATNHNHNHHLPYSLIHGLNNNHPSSGFINQDGSSSFDFGELEEAIVLQGVKYRNEEAKPPLLGGGGGATTLEMFPSWPIRTHQTLPTESSKSGGESSDSGSANFSGKAESQQPESPMSSKHHLMLQPHHNNMANSSSTSGLPSTSRTLAPPKPSEDKRKATTSGKQLDAKTLRRLAQNREAARKSRLRKKAYVQQLESSRIKLSQLEQELQRARSQGLFMGGCGPPGPNITSGAAIFDMEYGRWLEDDNRHMSEIRTGLQAHLSDNDLRLIVDGYIAHFDEIFRLKAVAAKADVFHLIIGTWMSPAERCFIWMAGFRPSDLIKILVSQMDLLTEQQLMGIYSLQHSSQQAEEALSQGLEQLQQSLIDTLAASPVIDGMQQMAVALGKISNL…
>LOC_Os05g37170_1
MHGACMCEPSSLVSTAATSLFFVKLRVVLIGMVQGEGSSWRMANDHDRAVPHSQAVAYGIQGHAVLAAPPANFLELQPAAAAYFGELEKALIHGTSAGAGVDHGMIQSDAYTESGYLAARPPTLEIFPSWPMSHLQEPYSNSQSVGSTTDSSSAQNTMSQAELVSPASMRSDSGQEQQQQEVLMVTIDDYNYKQGLGAAIATAPSFQQHAGGLDMRKHGSTRKDGKLLDAKTERRLAQNREAARKSRLRKKAYVQQLETSRIRLQQIEQELQRARSQGLFPGGCSAPGDMSSGAVMFDMDYTRWIDDDSKCMAELQGALQAQLPDGNLGAIVEECMRHYDELFHLRAVLASSDVFHLMTGMWAAPAERCFLWMAGFRPSEILKMLIPQLDPLTEQQLMG…
>LOC_Os01g64020_1
MVQGEESSWRMAASTHHERAIPLNQALAYGVQAHASPSVAAAPPASFLDFQPAAAAAAYFGELEEALIHGANAGGVVDPGMIRADVHSKSAAAAATAGYLAARPPTLEIFPSWPMRQQQQLHSGNSQSVGSTTDSSSAQNTMPQMELVSPASIRASSEHQHQQQQPGQEVMMVTTDDYSYKPGLAAASPSFQQQHQLQHHQQQQLHGGGDHDKRKHGSTRKDGKSVDAKTERRLAQNREAARKSRLRKKAYVQNLETSRVRLQQIEQELQRARSQGLFLGGCRAAGDMSSGAAMFDMEYARWLDDDSKRLTDLRGGLQAHLLDTNLGLIVEECMQHYDELFQLKAALARSDVFHLLTGTWATPAERCFLWMGGFRPSDLLKILIQQLDPLTEQQMLGIY…
>LOC_Os12g05680_1
MGEARRGQNPHHVLGYGFHGTTLPNSMASANLFEQGGGGGGGAAYFGELEEALVHQVATLRRRAQQTATTTTSHHGHTTPFSTAAAAATATATARPPATLDIFPSWPMRRSSLPTPKDGCSNVTADTTDSESSSKNNGDQGAAAADMASQFDQIPQQQQKQHKKMAASSTHSDHRMTKTLDPKIMRRLAQNREAARKSRLRKKAYIQQLESSKLRLAQMEQDLERARSQGLLLGGSPGGNTSAGAAMFDAEYGRWLEDGGRRMAELHGGLHAHLPDGDLRAIVDDALAHYDELFRLRAAAAKADVFHLITGTWATPAERCFLWMGGFQPSDLLKTVAPQLDPLTEQQVVGICSLQQSSQQAEEALSQGLEQLHQSLAETVANGGSVVNEASLGSFMGYM…
>LOC_Os11g05480_1
MGEASSSSGHPRQNPHVLGYGFHGAMPNSLPSANLFEQQGGANYFGELEEALMQQVATLRRTQQTATTTSTLHHGDTTPFSTTATAAATARPPPTLDIFPSWPMRSLHTPKEGSNVTADTTDSESSSKNNSNQNASSDQHVLVGDMAGQFDQIPQQEQHKKMATNSPTHSSKTGKALDPKTMRRLAQNREAARKSRLRKKAYIQQLESSKLKLAQMEQDIHRARSQGLLLGAPGGNTSSGAAMFDVDYARWLEEDSQRMAELHGGLHAHLPDSDLRAIVDDTLTHYDHLFNLKGMAAKADVFHLITGMWATPAERCFLWMGGFRPSELLKTLTPQLDPLTEQQVVGICNLQQSSQQAEEALSQGLDQLHQSLAETVAGGSPLDDPNVGSFMGHMAIALG…
>Mol026343
MGSRKSGVGLTDVTETVSRMPSFLPSASAAHAVGAEGNNMHASRVSAFGAFDQSTGFGVNDGADLSRKHLLNAKSSGNFISSDSLQFGGAAFNKTHASTDVIPVARVGQVNLPQLKGQPTNLAPSSIGQFENWGESNMADNSPRSDSSTEEDMDDRNQRFDKGQTTVAASDSSDRSKEKAGDQKTLRRLAQNREAARKSRLRKKAYVQQLENSRLKLTQLEQELQRARQQGLFISSTGDQAHSTGGNGALAFDLEYARWLEEQNRLVNELRAAVNAHASDNDLRSVVDGIMAHYDEIFRLKGNAAKADVFHMLSGMWKTPAERCFLWLGGFRSSELLKLLVNHLEPLTEQQVMGICNLQQSSQQAEDALSQGMEALQQSLAETLAGALGPSGSSGNVAN…
>AtbZIP27/FDP
MEEVWKEINLGSLHYHRQLNIGHEPMLKNQNPNNSIFQDFLNMPLNQPPPPPPPPSSSTIVTALYGSLPLPPPATVLSLNSGVGFEFLDTTENLLASNPRSFEESAKFGCLGKKRGQDSDDTRGDRRYKRMIKNRESAARSRARKQAYTNELELEIAHLQTENARLKIQQEQLKIAEATQNQVKKTLQRSSTAPF
>AtbZIP14/FD
MLSSAKHQRNHRLSATNKNQTLTKVSSISSSSPSSSSSSSSTSSSSPLPSQDSQAQKRSLVTMEEVWNDINLASIHHLNRHSPHPQHNHEPRFRGQNHHNQNPNSIFQDFLKGSLNQEPAPTSQTTGSAPNGDSTTVTVLYSSPFPPPATVLSLNSGAGFEFLDNQDPLVTSNSNLHTHHHLSNAHAFNTSFEALVPSSSFGKKRGQDSNEGSGNRRHKRMIKNRESAARSRARKQAYTNELELEVAHLQAENARLKRQQDQLKMAAAIQQPKKNTLQRSSTAPF
>LOC_Os09g36910_1
MAMEDDEDMWANTSSPSASPPRPRGFISTALSLNSTHLQGLLPSSFVDAAASPCHASGNNNGGGDGRNAAPMSSIFFASASYHQQQHHLPAPAPLDGAILPARRFGLDMCAAAAAAPAGVPAAGDRRKRRMIKNRESAARSRARKQARVNNLETEVEQLKQENKMLRVKYEQLRKTVEVPVPVRRTLQRVLSAPF*
>LOC_Os08g43600_1
MERAAGTGSGGDDDELVLPPASFQDGLPSSRSYPSCIGGGSAAAASASLERELLYRAELHQQQLGGGGGVERRKRRAMKNRESAERSRARKQAYLQELEQEVRLLRAENAALRHQCHQLKAAAAEAEAEAAAAAAAAKKPTSSATF*
>LOC_Os02g58670_1
MAEQLGGVGSPQLSLSSCSSFLSISSAGTSAADGAPHLSLGVGGAEELDLLLQVGIGGGGGGGGDEEEEERKTIRMMKNRESALRSRARKRAYVQELEKEVRRLVNENLKLKRHCKQLKTEMAALIQQPTNKQSSHRRSSST*
>LOC_Os06g50480_1
MANYHHQEYYQMAAAAAVAWPREPDSPQLSIMSGCSSLFSISTLRDDDDGGGVRLAGAALPATPVSLAGIAGGASTPGGDEVDMEVRQQSGGSGDDRRTIRMMRNRESALRSRARKRAYVEELEKEVRRLVDDNLNLKKQCKEGSGMREDIVCR*
>LOC_Os06g50600_1
MANYHHQEYYQMAAAAAVAWPREPDSPQLSIMSGCSSLFSISTLRDDDDGGGVRLAGAALPATPVSLAGIAGGASTPGGDEVDMEVRQQSGGSGDDRRTIRMMRNRESALRSRARKRAYVEELEKEVRRLVDDNLNLKKQCKELKQEVAALVMPTKSSLRRTSSTQF*
>LOC_Os06g50830_1
MANYHHQEYYQMAAAAAVAWPREPDSPQLSIMSGCSSLFSISTLRDDDDGGGVRLAGAALPATPVSLAGIAGGASTPGGDEVDMEVRQQSGGSGDDRRTIRMMRNRESALRSRARKRAYVEELEKEVRRLVDDNLNLKKQCKELKQEVAALVMPTKSSLRRTSSTQF*
>AtbZIP40/GBF4
MASFKLMSSSNSDLSRRNSSSASSSPSIRSSHHLRPNPHADHSRISFAYGGGVNDYTFASDSKPFEMAIDVDRSIGDRNSVNNGKSVDDVWKEIVSGEQKTIMMKEEEPEDIMTLEDFLAKAEMDEGASDEIDVKIPTERLNNDGSYTFDFPMQRHSSFQMVEGSMGGGVTRGKRGRVMMEAMDKAAAQRQKRMIKNRESAARSRERKQAYQVELETLAAKLEEENEQLLKEIEESTKERYKKLMEVLIPVDEKPRPPSRPLSRSHSLEW
>AtbZIP13
MTSFQVMRSSNSRNSDLSRRISSASTSSSSIRPQQQFRRDLTSVGYGGRNDGLYSSNSMTVEGILHDTFASDPPAPTESSLLDASINLMDASPAPMEITTTTASDVVDHGGGTETTRGGKSVDEIWREMVSGEGKGMKEETSEEIMTLEDFLAKAAVEDETAVTASAEDLDVKIPVTNYGFDHSAPPHNPFQMIDKVEGSIVAFGNGLDVYGGGARGKRARVMVEPLDKAAAQRQRRMIKNRESAARSRERKQAYQVELEALAAKLEEENELLSKEIEDKRKERYQKLMEFVIPVVEKPKQQPPRFLRRIRSLEW
>LOC_Os01g64730_1
MMASRVMASSSPSHTASDLARFAAGRGGGGSAGLGSMNVEEILRGIYADMPTPALPLVGGDRPMSPLPAPDVAAAPRTAEEVWKEITGAGVAAAAGGVVPPAAAAAAAPAVVAGAGAGTGAEMTLEDFLAREGAVKEDEAVVTDPSAAKGQVVMGFLNGAEVTGGVTGGRSRKRHLMDPMDRAAMQRQKRMIKNRESAARSRERKQAYIAELESLVTQLEEENAKMFKEQEEQHQKRLKELKEMVVPVIIRKTSARDLRRTNSMEW*
>LOC_Os05g36160_1
MASSRVMAAAAASSSSSPPPPPPAAAAAGGAADLARFRSTSSGIGSMNMDDILRNIYGEAAPPPGAAGSAPAPPPAGEAAGAPVAEVAARRTAEEVWKEISSSGGLSAPAPAPAAGAAGRGGGPEMTLEDFLAREDDPRATAVEGNMVVGFPNVTEGVGTAGGGRGGGGGGRGRKRTLMDPADRAAMQRQKRMIKNRESAARSRERKQAYIAELEAQVAELEEEHAQLLREQEEKNQKRLKEIKEQAVAVVIRKKTQDLRRTNSMEW*
>AtbZIP12/DPBF4/EEL
MGSIRGNIEEPISQSLTRQNSLYSLKLHEVQTHLGSSGKPLGSMNLDELLKTVLPPAEEGLVRQGSLTLPRDLSKKTVDEVWRDIQQDKNGNGTSTTTTHKQPTLGEITLEDLLLRAGVVTETVVPQENVVNIASNGQWVEYHHQPQQQQGFMTYPVCEMQDMVMMGGLSDTPQAPGRKRVAGEIVEKTVERRQKRMIKNRESAARSRARKQAYTHELEIKVSRLEEENEKLRRLKEVEKILPSEPPPDPKWKLRRTNSASL
>AtbZIP66/AREB3/DPBF3
MDSQRGIVEQAKSQSLNRQSSLYSLTLDEVQNHLGSSGKALGSMNLDELLKSVCSVEANQPSSMAVNGGAAAQEGLSRQGSLTLPRDLSKKTVDEVWKDIQQNKNGGSAHERRDKQPTLGEMTLEDLLLKAGVVTETIPGSNHDGPVGGGSAGSGAGLGQNITQVGPWIQYHQLPSMPQPQAFMPYPVSDMQAMVSQSSLMGGLSDTQTPGRKRVASGEVVEKTVERRQKRMIKNRESAARSRARKQAYTHELEIKVSRLEEENERLRKQKEVEKILPSVPPPDPKRQLRRTSSAPF
>LOC_Os01g59760_1
MASKAGGGGVARRGGGRMRSLGRQGSMYSLTLDEVQSQLGEPLHSMNLDELLRSVFPDGLAIADGAGATTSSQQHQPGSGLLRQGSITMPPELSKKTVDEVWKGIQAAPKRNAETGGGGGGGRRRRERQPTLGEVTLEDFLVKAGVVTQGSLKELSDVGNVDPVGRGVTATGTVDLAPGSHWIEQYKQQIASTDAHHHGQQGVQGAYFPNRLVPQPLNVGPGAILEPSYSDGQTSSGMIGGMSDSQTPGRKRGMSGDVADKLMERRQKRMIKNRESAARSRARKQAYTNELENKVSRLEEENVRLKRQKELDELICAVPVPEPKYQLRRTSSADF*
>LOC_Os05g41070_1
MIQAMASHAGGSGGGGGGSGRDAGSAQRGPMQGLARQGSLYGLTLNEVQSQLGEPLLSMNLDELLKSVFPDGADLDGGGGGGGIAGQSQPALGLQRQGSITMPPELSKKTVDEVWKGIQDVPKRGAEEGGRWRRERQPTLGEMTLEDFLVKAGVVTDPNDLPGNMDVVGGAAAAAAGTSDLNAGAQWLQQYHQQALEPQHPSIGAPYMATHLAPQPLAVATGAVLDPIYSDGQITSPMLGALSDPQTPGRKRCATGEIADKLVERRQKRMIKNRESAARSRARKQAYTNELENKVLRLEEENERLKKQKELDEILNSAPPPEPKYQLRRTSSAAF*
>LOC_Os03g20650_1
MSSHQGSGGVSRQGSLCGLALSEVEGQLHGVNLDDLLRTGGGGAGAGAAAAGRKTVDEVWRDIQGATGNGFLRPAGAAAGQMTLEDFLSRAGADSGSGGGGGADGARWARAHHHHVGRPVPRPLGLGAGPVLDALYHDGPVSGSKRAPAAGEGAAAEKTVERRKKRMIKNRESAARSRARKQAYTNELENKISRLEEENKRLRMHKVSKPVFVHHFQEP*
>LOC_Os07g48660_1
MGVHAMSCHGGGGGGGEGALSRQGSVYSLTLNEVESHLGEPLRSMNLDDLLRTVLPAAAAAAETAGRKTVDEVWRDIQGASTGRHHATPMGEMTLEDFLSRAGVAVDGAASAAGAHWLRGHYPPPPPPTTTTLQYVGGSGAVVDGVYNRVDGHGVAGFLSQVGVAGRKRGGGVDGVVEKTVERRQKRMIKNRESAARSRARKQAYTNELENKISRLEEENQRLREHKAVADFSTFPSCVDFLKAFLTQKLEPVMQIVPQPEPKQQLRRTTSASF*
>LOC_Os01g64000_1
MASEMSKNVKVTDDQEVTSQERDQSGGTKVGGEEEIAPLARQSSILSLTLEELQNSLCEPGRNFGSMNMDEFVANIWNAEEFQATTGGCKGAMEEAKVVDSGSGSGDAGGSGLCRQGSFSLPLPLCQKTVEEVWTEINQAPAHTSAPASALQPHAGSGGVAANDRQVTLGEMTLEDFLVKAGVVRGSFTGQAAMGSGMVNGPVNPMQQGQGGPMMFPVGPVNAMYPVMGDGMGYPGGYNGMAIVPPPPPAQGAMVVVSPGSSDGMSAMTHADMMNCIGNGMMIENGTRKRPHREDGCAEKTVERRQRRMIKNRESAARSRARKQAYTVELEAELNYLKQENARLKEAEKTVLLTKKQMLVEKMMEQSKEKMNANRGGSQLRRSGSCMW*
>AtbZIP39/ABI5/DPBF1
MVTRETKLTSEREVESSMAQARHNGGGGGENHPFTSLGRQSSIYSLTLDEFQHALCENGKNFGSMNMDEFLVSIWNAEENNNNQQQAAAAAGSHSVPANHNGFNNNNNNGGEGGVGVFSGGSRGNEDANNKRGIANESSLPRQGSLTLPAPLCRKTVDEVWSEIHRGGGSGNGGDSNGRSSSSNGQNNAQNGGETAARQPTFGEMTLEDFLVKAGVVREHPTNPKPNPNPNQNQNPSSVIPAAAQQQLYGVFQGTGDPSFPGQAMGVGDPSGYAKRTGGGGYQQAPPVQAGVCYGGGVGFGAGGQQMGMVGPLSPVSSDGLGHGQVDNIGGQYGVDMGGLRGRKRVVDGPVEKVVERRQRRMIKNRESAARSRARKQAYTVELEAELNQLKEENAQLKH…
>AtbZIP67/DPBF2
MSVFESETSNFHVYNNHEIQTQPQMQTFLSEEEPVGRQNSILSLTLDEIQMKSGKSFGAMNMDEFLANLWTTVEENDNEGGGAHNDGEKPAVLPRQGSLSLPVPLCKKTVDEVWLEIQNGVQQHPPSSNSGQNSAENIRRQQTLGEITLEDFLVKAGVVQEPLKTTMRMSSSDFGYNPEFGVGLHCQNQNNYGDNRSVYSENRPFYSVLGESSSCMTGNGRSNQYLTGLDAFRIKKRIIDGPPEILMERRQRRMIKNRESAARSRARRQAYTVELELELNNLTEENTKLKEIVEENEKKRRQEIISRSKQVTKEKSGDKLRKIRRMASAGW
>LOC_Os02g52780_1
MDFPGGSGRQQQLPPMTPLPLARQGSVYSLTFDEFQSTLGGVGKDFGSMNMDELLRSIWTAEESHAVGAATTTTATTASVAAAEHAAVGAPPVQRQGSLTLPRTLSQKTVDEVWRDMMCFGGGGASTAPAAAEPPPPAHRQQTLGEITLEEFLVRAGVVREDMSVPPVPPAPTPTAAAVPPPPPPQQQTPMLFGQSNVFPPMVPPLSLGNGLVSGAVGHGGGGAASLVSPVRPVSSNGFGKMEGGDLSSLSPSPVPYVFKGGLRGRKAPGIEKVVERRQRRMIKNRESAARSRQRKQAYMMELEAEVAKLKELNDELQKKQDEMLEQQKNEVLERMSRQVGPTAKRICLRRTLTGPW*
>LOC_Os06g10880_1
MELPADGSALARQGSIYSLTFDEFQSALGSAEKDFGSMNMDELLRNIWTAEESQAIAPAAAAASAAAVVGDAQQQQQPIQRQGSLTLPRTLSQKTVDEVWRDIMGLGGSDDEDPAAAAAAAAPAQRQPTLGEMTLEEFLVRAGVVREDMGQTIVLPPQAQALFPGSNVVAPAMQLANGMLPGVVGVAPGAAAAMTVAAPATPVVLNGLGKVEGGDLSSLSPVPYPFDTALRVRKGPTVEKVVERRQRRMIKNRESAARSRARKQAYIMELEAEVAKLKEQKAELQKKQVEMIQKQNDEVMERITQQLGPKAKRFCLRRTLTGPW*
>LOC_Os08g36790_1
MGGGLGKDFGSMNMDELLRSIWTAEESQAMASASAAAAAAEGGLQRQGSLTLPRTLSVKTVDEVWRDLEREASPGAAAADGGGGGGEQQQPRRQPTLGEMTLEEFLVRAGVVRENTAAAAAMVAAAAAPPVAPRSIPAVNNSSIFFGNYGGVNDAAAAAAGAMGFSPVGIGDPTMGNRLMSGVAGIGGGAITVAPVDTSVGQMDSAGKGDGDLSSPMAPVPYPFEGVIRGRRSGGNVEKVVERRQRRMIKNRESAARSRARKQAYTMELEAEVQKLKEQNMELQKKQEEIMEMQKNFFPEMQKNQVLEAVNNPYGQKKRCLRRTLTGPW*
>LOC_Os09g28310_1
MLTDRWGGRREAMEFGNGGSSSSERRAAAEGATLARQGSVYSLTFDEFQSALAGGGGGGGGGSGFGKDFGSMNMDELLRSIWTAEESQAMASASGSAAGVGVAVGAPPTSLQRQGSLTLPRTLSAKTVDEVWRNLVRDEPPPVGAADGGDMPPQRQSTLGEMTLEEFLVRAGVVRENPPAAPPPVPPPMPPRPVPVVPKTTAFLGNFPGANDAGAAALGFAPLGMGDPALGNGLMPRAVPVGLPGAAVAMQTAVNQFDSGDKGNSDLSSPTEPMPYSFEGLVRGRRNGGGVEKVVERRQRRMIKNRESAARSRARKQAYTLELEAEVQKLKEMNKELERKQADIMEMQKNEVEEMIKDPFGRRKRLCLRRTLTGPW*
>AtbZIP36/ABF2/AREB1
MDGSMNLGNEPPGDGGGGGGLTRQGSIYSLTFDEFQSSVGKDFGSMNMDELLKNIWSAEETQAMASGVVPVLGGGQEGLQLQRQGSLTLPRTLSQKTVDQVWKDLSKVGSSGVGGSNLSQVAQAQSQSQSQRQQTLGEVTLEEFLVRAGVVREEAQVAARAQIAENNKGGYFGNDANTGFSVEFQQPSPRVVAAGVMGNLGAETANSLQVQGSSLPLNVNGARTTYQQSQQQQPIMPKQPGFGYGTQMGQLNSPGIRGGGLVGLGDQSLTNNVGFVQGASAAIPGALGVGAVSPVTPLSSEGIGKSNGDSSSLSPSPYMFNGGVRGRKSGTVEKVVERRQRRMIKNRESAARSRARKQAYTVELEAEVAKLKEENDELQRKQARIMEMQKNQETEMRNL…
>AtbZIP15
MDSYWRLKNLVNDLPVSTSLSRQGSIYSWTVDQFQTSLGLDCGSMNMDELVKHISSAEETQEGSQRQGSTTLPPTLSKQNVGEVWKSITEEKHTNNNGGVTNITHLQGQQTLGEITLEEFFIRAGARGGNTNGGSIHDSSSSISGNPHTSLGVQIQPKAMVSDFMNNMVPRSHDSYLHQNVNGSMSTYQPQQSIMSMPNGYSYGKQIRFSNGSLGSGNQSLQDTKRSLVPSVATIPSEAITCSPVTPFPTLNGKQKINGESSLLSPSPYISNGSTSTRGGKINSEITAEKQFVDKKLRRKIKNRESAARSRARKQAQTMEVEVELENLKKDYEELLKQHVELRKRQMEPGMISLHERPERKLRRTKSDIK
>AtbZIP37/ABF3
MGSRLNFKSFVDGVSEQQPTVGTSLPLTRQNSVFSLTFDEFQNSWGGGIGKDFGSMNMDELLKNIWTAEESHSMMGNNTSYTNISNGNSGNTVINGGGNNIGGLAVGVGGESGGFFTGGSLQRQGSLTLPRTISQKRVDDVWKELMKEDDIGNGVVNGGTSGIPQRQQTLGEMTLEEFLVRAGVVREEPQPVESVTNFNGGFYGFGSNGGLGTASNGFVANQPQDLSGNGVAVRQDLLTAQTQPLQMQQPQMVQQPQMVQQPQQLIQTQERPFPKQTTIAFSNTVDVVNRSQPATQCQEVKPSILGIHNHPMNNNLLQAVDFKTGVTVAAVSPGSQMSPDLTPKSALDASLSPVPYMFGRVRKTGAVLEKVIERRQKRMIKNRESAARSRARKQAYTME…
>AtbZIP35/ABF1
MGTHIDINNLGGDTSRGNESKPLARQSSLYSLTFDELQSTLGEPGKDFGSMNMDELLKNIWTAEDTQAFMTTTSSVAAPGPSGFVPGGNGLQRQGSLTLPRTLSQKTVDEVWKYLNSKEGSNGNTGTDALERQQTLGEMTLEDFLLRAGVVKEDNTQQNENSSSGFYANNGAAGLEFGFGQPNQNSISFNGNNSSMIMNQAPGLGLKVGGTMQQQQQPHQQQLQQPHQRLPPTIFPKQANVTFAAPVNMVNRGLFETSADGPANSNMGGAGGTVTATSPGTSSAENNTWSSPVPYVFGRGRRSNTGLEKVVERRQKRMIKNRESAARSRARKQAYTLELEAEIESLKLVNQDLQKKQAEIMKTHNSELKEFSKQPPLLAKRQCLRRTLTGPW
>AtbZIP38ABF4/AREB2
MGTHINFNNLGGGGHPGGEGSSNQMKPTGSVMPLARQSSVYSLTFDELQNTLGGPGKDFGSMNMDELLKSIWTAEEAQAMAMTSAPAATAVAQPGAGIPPPGGNLQRQGSLTLPRTISQKTVDEVWKCLITKDGNMEGSSGGGGESNVPPGRQQTLGEMTLEEFLFRAGVVREDNCVQQMGQVNGNNNNGFYGNSTAAGGLGFGFGQPNQNSITFNGTNDSMILNQPPGLGLKMGGTMQQQQQQQQLLQQQQQQMQQLNQPHPQQRLPQTIFPKQANVAFSAPVNITNKGFAGAANNSINNNNGLASYGGTGVTVAATSPGTSSAENNSLSPVPYVLNRGRRSNTGLEKVIERRQRRMIKNRESAARSRARKQAYTLELEAEIEKLKKTNQELQKKQAE…

## Sheet: Table S5
Supplementary Table S4. Primers used in this work.
primer name	Forward primer (5'-3')	Reverse primer (5'-3')	Purpose
CsSEP4	ATGGGAAGGGGAAGAGTGGA	CATCCATCCTGGAATGAAGCC	qRT-PCR
PAN580-CsSEP4-GFP	ggacagcccagatcaactagtATGGGAAGGGGAAGAGTGGA	gcccttgctcaccatggatccCATCCATCCTGGAATGAAGCC	vector costruction (Subcellular locations)
TRV2-CsSEP4	agaaggcctccatggggatccTGGGAAGGGGAAGAGTGGAG	gagacgcgtgagctcggtaccCTCTTGCTTTCAGCTTTAAATATTCC	vector costruction (VIGS)
P30-CsSEP4	ctctcgagctttcgcgagctcATGGGAAGGGGAAGAGTGGA	cttgcatgcctgcaggtcgacTCACATCCATCCTGGAATGAAGC	vector costruction (Arabidopsis transformation)
pAbAi-CsSEP4	aaatgatgaattgaaaagcttCTTGTTAAACCCTATTGAGCTCGA	gtcgacagatccccgggtaccAGTAACTGGAGCGCTGTTCTGTT	vector costruction (Y1H)
pGADT7-CsbZIP26	gccatggaggccagtgaattcATGGGGAGTAGGAAAAGTGGTGT	cagctcgagctcgatggatccTTACTCACGGGGGGCGAG	vector costruction (Y1H)
62-SK-CsbZIP26	cgctctagaactagtggatccATGGGGAGTAGGAAAAGTGGTGT	tcagcgtaccgaattggtaccTTACTCACGGGGGGCGAG	vector costruction (Dual-LUC)
Green-pSEP4WT(1500bp)	ctatagggcgaattgggtaccGATAAATATACCATTCATGTGAACCATG	cgctctagaactagtggatccCGCTTCCTTCCTCTCCCTCT	vector costruction (Dual-LUC)
Green-pSEP4GV(1500bp)	ctatagggcgaattgggtaccAAATATACCATTCATGTGAACCATGTC	cgctctagaactagtggatccCGCTTCCTTCCTCTCCCTCT	vector costruction (Dual-LUC)
Green-pSEP4WT (500bp)	ctatagggcgaattgggtaccGCTCGAGCTCGAGTTCAACTCG	cgctctagaactagtggatccAGTAACTGGAGCGCTGTTCTGTT	vector costruction (Dual-LUC)
Green-pSEP4GV (500bp)	ctatagggcgaattgggtaccGAGCTCGAGCTCGAGTTCAACT	cgctctagaactagtggatccAGTAACTGGAGCGCTGTTCTGTT	vector costruction (Dual-LUC)
Green-pSEP4WT (3X-ACGTG)	ctatagggcgaattgggtaccTGACTCACTTACATCTCTAGTGCTACGT	cgctctagaactagtggatccTCATCCAATTATTGCCTTTGATACG	vector costruction (Dual-LUC)
Green-pSEP4GV (3X-ATGTG)	ctatagggcgaattgggtaccTGACTCACTTACACCTCTAGTGCTATGT	cgctctagaactagtggatccTCATCCAATTATTGCTTTCGACA	vector costruction (Dual-LUC)
CsbZIP26	GTTGCTAGAGTTGGTCAAGTGA	TCCTATCATCCATGTCCTCCTC	qRT-PCR
PAN580-CsbZIP26-GFP	gtctcgaggaccggtcccgggATGGGGAGTAGGAAAAGTGGTGT	cagctcctcgcccttgctcaccatCTCACGGGGGGCGAG	vector costruction (Subcellular locations)
P30-CsbZIP26	ctctcgagctttcgcgagctcATGGGGAGTAGGAAAAGTGGTGT	cttgcatgcctgcaggtcgacTTACTCACGGGGGGCGAG	vector costruction (Arabidopsis transformation)
pET-28a-CsSEP4	taagaaggagatataccatggATGGGAAGGGGAAGAGTGGA	gtggtggtggtggtggtgCATCCATCCTGGAATGAAGCC	vector costruction (DAP-seq)
CsSPL18	GCCTTCCTCCAAGACGATGA	AGGTGCTGCTGAGGTAATCC	qRT-PCR
PAN580-CsSPL18-GFP	ggacagcccagatcaactagtATGGAGTGGGAATTCAAGATGTCT	cctcgcccttgctcaccatATACCATGAGAAGGGGAGAGACTG	vector costruction (Subcellular locations)
pB42AD-CsSEP4	gattatgcctctcccgaattcATGGGAAGGGGAAGAGTGGA	agaagtccaaagcttctcgagTCACATCCATCCTGGAATGAAGC	vector costruction (Y1H)
pLacZi-CsSPL18	tttgatattggatcggaattcTCTGCGAGTCCTACGATACCTTC	atacagagcacatgcctcgagAGAAGCAACCCTTTTTTAATTATATTCC	vector costruction (Y1H)
62-SK-CsSEP4	cgctctagaactagtggatccATGGGAAGGGGAAGAGTGGA	tcagcgtaccgaattggtaccTCACATCCATCCTGGAATGAAGC	vector costruction (Dual-LUC)
Green-pCsSPL18	ctatagggcgaattgggtaccTTCGAGTTTCGACACACAGCTT	cgctctagaactagtggatccAGAAGCAACCCTTTTTTAATTATATTCC	vector costruction (Dual-LUC)
TRV2-CsSPL18	agaaggcctccatggggatccTCCTCCACACATATGCCTAGTAGC	gggacatgcccgggcctcgagAACTCCAGGGTTAGATGTTGCTTG	vector costruction (VIGS)
P30-CsSPL18	ctctcgagctttcgcgagctcATGGAGTGGGAATTCAAGATGTCT	cttgcatgcctgcaggtcgacCTAATACCATGAGAAGGGGAGAGACT	vector costruction (Arabidopsis transformation)
